# Supplementary material for: Comparison of a teratogenic transcriptome-based predictive test based on human embryonic versus inducible pluripotent stem cells
Source: Stem Cell Res Ther. 2016 Dec 30;7:190. doi: 10.1186/s13287-016-0449-2 (PMC5203708; doi:10.1186/s13287-016-0449-2)
Supplement: Additional file 2: Table S1. — “Developmental probe sets” significantly deregulated on day 14 with respect to day 0 for foreskin, IMR90 and H9 cell lines (absolute fold change ≥ 2, false discovery rate-corrected p value < 0.05). Table S2. “Deregulated probe sets” by valproic acid (VPA) on day 14 with respect to control on day 14 in foreskin, IMR90 and H9 cell lines (absolute fold change ≥ 2, false discovery rate-corrected p value < 0.05). Table S3. List of significant biological processes (Gene Ontology categories; GOs) captured by “upregulated developmental genes” in foreskin, IMR90 and H9 cell lines (absolute fold change ≥ 2, false discovery rate-corrected p value < 0.05). Table S4. List of significant biological processes (Gene Ontology categories; GOs) captured by “downregulated developmental genes” in foreskin, IMR90 and H9 cell lines (absolute fold change ≥ 2, false discovery rate-corrected p value < 0.05). Table S5. Differentially expressed developmental genes belonging to the three germ layers and deregulated by valproic acid (VPA) (absolute fold change ≥ 2, false discovery rate-corrected p value < 0.05). Table S6. Probe sets significantly deregulated on day 0 among foreskin, IMR90 and H9 cell lines (absolute fold change ≥ 2, false discovery rate-corrected p value < 0.05). Table S7. List of significant biological processes (Gene Ontology categories; GOs) captured by valproic acid (VPA) downregulated probe sets on day 14 in differentiated foreskin, IMR90 and H9 cell lines (absolute fold change ≥ 2, false discovery rate-corrected p value < 0.05). Table S8. List of significant biological processes (GOs) captured by valproic acid (VPA) downregulated probe sets on day 14 in differentiated foreskin, IMR90 and H9 cell lines (absolute fold change ≥ 2, false discovery rate-corrected p value < 0.05). (XLSX 1225 kb) [file 13287_2016_449_MOESM2_ESM.xlsx]

## Sheet: Table of Content-Sheet 1
Table of Content
This excel file consists of altogether 9 sheets:
•	Supplementary Table 1 to 8
		Data of 3 independent experiments on Affymetrix DNA microarrays (Samples from Day 0 ; Day 14; VPA treatment Day 14_ three cell ines Foreskin, IMR 90; H9)
		Sheet Number			Details
		Sheet 1			Table of content
		Sheet 2			Supplementary Table 1. "Developmental PS" significantly deregulated on day 14 with respect to day 0 for Foreskin, IMR90 and H9 (Fold change ≥ ±2, FDR adjusted p Value <0.05).
		Sheet 3			Supplementary Table 2. "Deregulated PS"by VPA on day 14 with respect to control day 14 in Foreskin, IMR90 and H9 (Fold change ≥ ±2, FDR adjusted p Value <0.05).
		Sheet 4			Supplementary Table 3. The significant biological processes GOs captured by "up-regulated developmental genes" in Foreskin, IMR90 and H9 (Fold change ≥ 2, FDR adjusted p Value <0.05).
		Sheet 5			Supplementary Table 4. The significant biological processes GOs captured by “down-regulated developmental genes” in Foreskin, IMR90 and H9 (Fold change ≤-2, FDR adjusted p Value <0.05).
		Sheet 6			Supplementary Table 5. Differentially expressed “developmental” genes belonging to three germ layers and deregulated by VPA (Fold change ≥ ±2, FDR adjusted p value <0.05).
		Sheet 7			Supplementary Table 6. Probe sets (PSs) significantly deregulated on day 0 between Foreskin, IMR90 and H9 (Fold change ≥ ±2, FDR adjusted p Value <0.05).
		Sheet 8			Supplementary Table 7. The significant biological processes GOs captured by VPA up-regulated PS on day 14 in differentiated Foreskin hiPSCs, IMR90 hiPSCs and H9 ESCs (14-days) (Fold change ≤ -2, FDR adjusted p value <0.05).
		Sheet 9			Supplementary Table 8. The significant biological processes GOs captured by VPA down-regulated PS on day 14 in differentiated Foreskin hiPSCs, IMR90 hiPSCs and H9 ESCs (14-days) (Fold change ≤ -2, FDR adjusted p value <0.05). (day 0) (Fold change ≤ -2, FDR adjusted p value <0.05).
		Overview of developmental PS significantly regulated during differentiation
		Fold change	Regulation	Foreskin	IMR90	H9
		2x	UP ↑	3200	3802	3801
			DOWN ↓	1798	2762	1875
		5x	UP ↑	679	783	760
			DOWN ↓	269	495	328
		10x	UP ↑	264	323	316
			DOWN ↓	78	169	96
		(FDR adjusted p Value <0.05)
		Overview of PS significantly deregulated by VPA
		Cell line	Foreskin	IMR90	H9
		up	447	230	290
		down	210	79	229
		(Absolute fold change ≥2, FDR adjusted p Value <0.05)

## Sheet: Suppl. Table1
Supplementary Table 1. "Developmental PS" significantly deregulated on day 14 (d14) with respect to day 0 (d0) for foreskin, IMR90 and H9 (Absolute fold change ≥2, FDR adjusted p Value <0.05).
Foreskin (d14 vs. d0)				IMR90 (d14 vs. d0)				H9 (d14 vs. d0)
Probeset ID	Gene symbol	Fold change	p-value	Probeset ID	Gene Symbol	Fold change	p-value	Probeset ID	Gene Symbol	Fold change	p-value
211161_s_at	COL3A1	162.486	2.5758e-08	206373_at	ZIC1	215.321	6.37857e-13	209120_at	NR2F2	358.5	1.57183e-10
215076_s_at	COL3A1	161.85	8.26586e-08	238512_at	WNT2B	191.519	8.60792e-15	228915_at	DACH1	212.561	8.78735e-14
236892_s_at	HOXB-AS3	151.325	1.21731e-11	238914_at	DCC	147.649	2.78078e-13	227195_at	ZNF503	211.968	9.43116e-13
201852_x_at	COL3A1	149.776	4.2649e-08	213436_at	CNR1	139.765	2.10134e-13	223673_at	RFX4	183.734	1.97436e-12
201744_s_at	LUM	141.582	2.36589e-09	1562736_at	LHX9	139.727	4.44184e-13	212764_at	LOC100996668 /// ZEB1	165.338	2.31263e-15
206373_at	ZIC1	104.71	7.34342e-12	236896_at	ZIC1	118.78	4.09311e-16	209505_at	NR2F1	155.445	2.48118e-12
228904_at	HOXB3	102.808	5.37834e-11	227646_at	EBF1	115.038	1.94115e-12	207480_s_at	MEIS2	126.704	1.67785e-13
214651_s_at	HOXA10-HOXA9 /// HOXA9 /// MIR196B	94.5176	5.40392e-10	220551_at	SLC17A6	102.155	2.65671e-11	235795_at	PAX6	117.852	8.02286e-08
226582_at	LOC400043	92.9701	2.98599e-16	205932_s_at	MSX1	101.361	3.02119e-14	227646_at	EBF1	114.173	1.99434e-12
235521_at	HOXA3	84.3957	9.5351e-12	230272_at	LINC00461 /// MIR9-2	99.46	8.91589e-11	206373_at	ZIC1	112.812	5.61991e-12
223282_at	TSHZ1	81.834	6.47673e-17	209505_at	NR2F1	96.9973	1.29504e-11	203789_s_at	SEMA3C	112.725	4.70841e-15
206858_s_at	HOXC6	71.1492	3.69276e-08	244885_at	EBF2	96.2203	4.05597e-13	214451_at	TFAP2B	104.451	2.86566e-12
204069_at	MEIS1	65.691	5.54474e-15	236123_at	WNT2B	90.9419	4.66061e-15	217028_at	CXCR4	99.0735	1.67594e-12
207016_s_at	ALDH1A2 /// LOC101928635	64.7276	1.06484e-13	206163_at	MAB21L1 /// MIR548F5	90.4367	3.75337e-10	206070_s_at	EPHA3	95.8685	1.08461e-10
231666_at	PAX3	62.2083	1.25821e-12	241440_at	LOC440982 /// ZIC1	83.0878	8.518e-17	219764_at	FZD10	93.622	5.48508e-14
205523_at	HAPLN1	59.178	8.18202e-11	227242_s_at	EBF3	83.0878	1.84519e-12	228186_s_at	RSPO3	89.4009	1.93987e-11
227195_at	ZNF503	56.672	1.07485e-10	228186_s_at	RSPO3	80.3427	2.89545e-11	205472_s_at	DACH1	88.5595	6.43441e-15
209505_at	NR2F1	56.2395	1.06012e-10	223869_at	SOST	78.7795	1.89688e-12	236896_at	ZIC1	85.9292	1.40444e-15
209905_at	HOXA10-HOXA9 /// HOXA9 /// MIR196B	55.8687	1.27583e-09	206070_s_at	EPHA3	77.7271	2.33863e-10	204850_s_at	DCX	85.1839	2.71256e-13
205932_s_at	MSX1	55.7659	3.30024e-13	229487_at	EBF1	77.6569	8.22024e-12	238914_at	DCC	84.0964	2.14061e-12
205522_at	---	55.4169	8.57421e-10	221796_at	NTRK2	77.3921	1.17036e-12	204851_s_at	DCX	79.984	3.79651e-13
230743_at	HOXB-AS3	53.8939	5.14316e-14	227243_s_at	EBF3	70.7019	3.32729e-13	228780_at	POU3F3	78.7753	3.89121e-13
228854_at	---	53.547	9.53803e-16	214238_at	AC012065.7	69.537	3.98532e-17	210809_s_at	POSTN	78.3424	2.29974e-08
223283_s_at	TSHZ1	50.3893	1.0472e-15	238850_at	LINC00461 /// MIR9-2	66.0357	1.73518e-09	207002_s_at	PLAGL1	72.9951	3.97342e-12
209120_at	NR2F2	49.486	9.32826e-08	227195_at	ZNF503	65.6624	5.96275e-11	205471_s_at	DACH1	72.2114	1.27433e-11
230319_at	---	47.9562	7.37047e-10	223673_at	RFX4	62.099	9.738e-11	231666_at	PAX3	71.3536	7.20872e-13
213943_at	TWIST1	47.7336	3.02517e-08	205612_at	MMRN1	61.796	5.29624e-17	203603_s_at	ZEB2	70.335	4.25107e-10
202409_at	IGF2 /// INS-IGF2	46.144	3.91422e-10	204069_at	MEIS1	61.7582	7.18697e-15	228854_at	---	68.6182	3.29549e-16
214451_at	TFAP2B	45.1276	7.9685e-11	218625_at	NRN1	60.5659	2.50919e-13	215073_s_at	NR2F2	67.5749	2.17846e-11
209735_at	ABCG2	44.4023	2.8883e-12	201163_s_at	IGFBP7	58.0025	6.09232e-12	221950_at	EMX2	67.1974	1.71136e-07
224901_at	SCD5	44.027	2.85285e-13	228780_at	POU3F3	56.0941	1.54977e-12	230272_at	LINC00461 /// MIR9-2	66.2532	4.02197e-10
221796_at	NTRK2	43.7411	1.25866e-11	210432_s_at	SCN3A	54.3876	1.51358e-10	209318_x_at	PLAGL1	65.1249	9.65471e-14
210258_at	RGS13	42.2223	6.16344e-09	203789_s_at	SEMA3C	54.2629	8.74057e-14	226420_at	MECOM	61.7791	1.76718e-12
228642_at	HOTAIRM1	40.9986	2.24992e-10	223282_at	TSHZ1	54.2512	3.64641e-16	206502_s_at	INSM1	61.4686	1.89366e-11
213844_at	HOXA5	36.8781	2.41788e-09	232204_at	EBF1	52.7229	1.68564e-10	223282_at	TSHZ1	61.3032	2.14429e-16
228780_at	POU3F3	36.7601	1.00771e-11	214053_at	ERBB4	52.7055	1.25498e-11	238073_at	ELAVL4	60.3475	9.94347e-12
230204_at	HAPLN1	34.8757	8.26349e-11	205471_s_at	DACH1	52.1383	4.75588e-11	213921_at	SST	58.899	1.13338e-09
228347_at	SIX1	34.7809	8.06643e-06	212764_at	LOC100996668 /// ZEB1	50.4539	2.2822e-13	242193_at	MIR124-2HG	56.6502	8.42569e-10
214639_s_at	HOXA1	34.7772	8.15517e-14	209660_at	TTR	49.9063	4.36312e-11	242455_at	POU3F2	55.6138	9.75699e-11
213994_s_at	SPON1	34.527	3.86445e-09	206502_s_at	INSM1	49.8884	4.49318e-11	227242_s_at	EBF3	54.5128	1.00121e-11
228915_at	DACH1	33.6253	1.08755e-10	230496_at	AMER2	49.7767	1.83046e-13	209988_s_at	ASCL1	54.4134	2.34515e-10
205471_s_at	DACH1	33.5742	3.28178e-10	1556606_at	NAV2	48.3894	1.21031e-10	244885_at	EBF2	54.185	3.9923e-12
213150_at	HOXA10	32.8812	1.2267e-10	228915_at	DACH1	48.1932	2.17084e-11	220551_at	SLC17A6	51.7563	3.60606e-10
205472_s_at	DACH1	32.2407	5.3283e-13	233261_at	EBF1	48.074	2.94165e-10	226137_at	ZFHX3	51.4077	2.31904e-17
239058_at	FOXC2	32.1321	4.44214e-12	242455_at	POU3F2	47.8009	1.82865e-10	203485_at	RTN1	49.8044	1.02301e-11
228186_s_at	RSPO3	32.1014	1.31835e-09	214451_at	TFAP2B	46.2726	7.1535e-11	221958_s_at	WLS	49.687	8.6551e-12
210809_s_at	POSTN	32.0442	6.39076e-07	1559965_at	ZFHX4-AS1	46.1885	3.32985e-16	210875_s_at	LOC100996668 /// ZEB1	49.3791	2.53178e-15
226137_at	ZFHX3	31.9923	2.23631e-16	205472_s_at	DACH1	45.9865	9.99882e-14	237472_at	SOX1	48.4983	7.65092e-08
230895_at	HAPLN1	31.989	1.69268e-12	210319_x_at	MSX2	45.0439	5.69936e-14	205612_at	MMRN1	48.1727	1.59114e-16
206601_s_at	HOXD3 /// HOXD4 /// LOC401021	31.758	9.54547e-10	230596_at	KALRN	44.5403	2.96484e-12	1556057_s_at	NEUROD1	45.5755	5.38857e-08
241031_at	C2CD4A	31.5091	3.43823e-14	233536_at	ASXL3	43.8131	2.09229e-14	210432_s_at	SCN3A	45.4381	3.20019e-10
235795_at	PAX6	31.2645	6.95084e-06	206458_s_at	WNT2B	42.3218	6.75584e-12	228950_s_at	WLS	45.3993	1.38632e-11
1557051_s_at	HOTAIRM1	30.8866	8.04357e-12	231666_at	PAX3	41.6251	7.10809e-12	226582_at	LOC400043	44.4644	6.72747e-15
204337_at	RGS4	30.3154	3.83399e-12	227612_at	ELAVL3	41.4048	2.5562e-11	239911_at	ONECUT2	43.1141	9.32436e-12
224259_at	WNT8A	30.1273	2.08064e-11	238877_at	EYA4	40.4211	1.42042e-15	204069_at	MEIS1	42.4835	3.75883e-14
201893_x_at	DCN	29.4786	4.29086e-08	238073_at	ELAVL4	39.4001	6.177e-11	201744_s_at	LUM	42.3538	1.61318e-07
1555778_a_at	POSTN	29.2084	2.21711e-08	219737_s_at	PCDH9	38.8136	2.40223e-14	202409_at	IGF2 /// INS-IGF2	42.3334	5.64748e-10
223673_at	RFX4	29.1068	2.54277e-09	202508_s_at	SNAP25	38.6574	1.68e-12	209121_x_at	NR2F2	41.6165	1.2723e-11
238877_at	EYA4	29.0685	7.27162e-15	239911_at	ONECUT2	38.438	1.56618e-11	214053_at	ERBB4	39.8877	4.22209e-11
209988_s_at	ASCL1	28.8769	3.68346e-09	230040_at	ADAMTS18	38.2318	4.36583e-13	233536_at	ASXL3	39.6116	3.34539e-14
215073_s_at	NR2F2	28.3196	9.50335e-10	238919_at	PCDH9	37.827	2.63927e-14	228949_at	WLS	38.9882	6.45675e-13
205619_s_at	MEOX1	28.2498	7.92745e-11	242715_at	ZNF536	37.3951	6.26094e-12	227612_at	ELAVL3	38.8947	3.38687e-11
206209_s_at	CA4	28.236	7.95667e-13	228904_at	HOXB3	37.2486	2.9078e-09	218718_at	PDGFC	38.8641	2.52997e-16
239791_at	HOXB-AS3	27.759	2.52411e-11	205694_at	TYRP1	36.5437	2.73532e-10	238512_at	WNT2B	38.5411	4.4818e-12
219612_s_at	FGG	27.5001	3.46075e-10	206135_at	ST18	36.5356	1.2472e-08	238878_at	ARX	38.2062	3.66413e-06
206159_at	GDF10	27.2832	1.45918e-11	232424_at	PRDM16	36.4472	1.46441e-12	228333_at	ZEB2	37.371	4.7932e-10
206803_at	PDYN	27.2046	1.49355e-12	203001_s_at	STMN2	36.077	4.8451e-12	238850_at	LINC00461 /// MIR9-2	37.3415	1.67954e-08
205445_at	PRL	26.3114	6.15541e-15	223283_s_at	TSHZ1	35.8443	5.1447e-15	214920_at	THSD7A	36.3734	5.93073e-11
235182_at	ISM1	26.2764	3.41267e-11	206051_at	ELAVL4	34.9195	3.4794e-12	212956_at	TBC1D9	35.665	5.1955e-17
226420_at	MECOM	26.1965	8.74586e-11	235795_at	PAX6	34.8577	4.68262e-06	238533_at	EPHA7	34.331	6.69848e-12
242455_at	POU3F2	26.1944	2.74265e-09	209120_at	NR2F2	34.6522	3.68676e-07	1553394_a_at	TFAP2B	34.0652	3.48204e-10
203131_at	PDGFRA	26.1692	1.74436e-10	228642_at	HOTAIRM1	34.6157	4.78687e-10	207943_x_at	PLAGL1	33.6039	1.34109e-11
1557050_at	HOTAIRM1	25.8526	1.52799e-14	210875_s_at	LOC100996668 /// ZEB1	34.1355	1.43718e-14	204273_at	EDNRB	33.5967	1.78283e-12
221558_s_at	LEF1	25.5528	3.49426e-10	226612_at	UBE2QL1	34.0254	6.11095e-10	214803_at	CDH6	32.6837	1.47505e-09
211896_s_at	DCN	24.7637	1.25309e-08	208121_s_at	PTPRO	33.935	1.56687e-14	215076_s_at	COL3A1	32.474	1.3806e-05
213139_at	SNAI2	24.4207	1.19349e-11	204851_s_at	DCX	33.8505	1.53612e-11	232313_at	TMEM132C	32.1907	3.13365e-14
1553613_s_at	FOXC1	24.3194	1.04177e-14	233386_at	---	33.7182	3.93432e-11	227198_at	AFF3	31.9868	5.1641e-13
243811_at	HOXB1	23.4759	1.25395e-14	204850_s_at	DCX	33.3092	1.51739e-11	1559965_at	ZFHX4-AS1	31.3805	2.15439e-15
213993_at	SPON1	23.4614	4.38948e-09	214457_at	HOXA2	33.1437	2.07383e-10	228642_at	HOTAIRM1	30.932	8.03502e-10
238852_at	PRRX1	23.4159	4.22085e-08	235465_at	AMER2	32.9591	4.15313e-13	228850_s_at	SLIT2	29.8585	3.04914e-14
228679_at	---	23.2666	9.83827e-09	214087_s_at	MYBPC1	32.6909	1.24958e-08	223283_s_at	TSHZ1	29.6433	1.33153e-14
214457_at	HOXA2	23.2496	1.15742e-09	1566163_at	---	32.3729	1.35316e-10	209201_x_at	CXCR4	29.3246	8.92849e-14
205825_at	PCSK1	22.7677	3.04285e-08	221236_s_at	STMN4	31.826	8.60916e-11	227243_s_at	EBF3	29.1196	1.73922e-11
227646_at	EBF1	22.4864	1.99306e-09	207480_s_at	MEIS2	31.8223	4.91732e-11	221086_s_at	FEZF2	29.0096	1.00677e-05
210073_at	ST8SIA1	22.3387	1.84421e-10	207672_at	RFX4	31.0877	5.85374e-11	1554012_at	RSPO2	28.6094	1.49205e-05
232090_at	DNM3OS	22.2729	1.82334e-07	231798_at	NOG	30.9347	1.16715e-14	213158_at	ZBTB20	28.5176	2.52212e-11
1559477_s_at	MEIS1	21.7677	2.62974e-12	221019_s_at	COLEC12	29.5538	1.03759e-10	224901_at	SCD5	28.507	2.28764e-12
206022_at	NDP	21.6343	6.81728e-14	204743_at	TAGLN3	29.1961	1.82692e-11	227812_at	TNFRSF19	27.8991	2.45643e-08
217028_at	CXCR4	21.5733	1.29467e-09	205337_at	DCT	29.1854	2.68488e-09	229487_at	EBF1	27.7537	6.93042e-10
206935_at	PCDH8	21.4287	3.18905e-05	231213_at	PDE1A	29.1033	8.43718e-09	205523_at	HAPLN1	27.7287	2.24749e-09
239911_at	ONECUT2	21.3627	2.82152e-10	203000_at	STMN2	28.981	3.06717e-11	204653_at	TFAP2A	27.6471	1.07647e-07
242193_at	MIR124-2HG	20.9299	6.61947e-08	209988_s_at	ASCL1	28.6599	3.81505e-09	230045_at	CNTN2	27.3269	1.32046e-07
236896_at	ZIC1	20.7922	1.07822e-12	226582_at	LOC400043	28.5932	5.77504e-14	221019_s_at	COLEC12	27.2955	1.53071e-10
204361_s_at	SKAP2	20.5134	5.57991e-14	210302_s_at	MAB21L2	28.4947	2.51852e-07	239903_at	TPBG	27.1189	5.71435e-10
1553394_a_at	TFAP2B	20.0599	4.61146e-09	1557051_s_at	HOTAIRM1	27.8851	1.3357e-11	225540_at	MAP2	27.0847	4.54083e-12
230272_at	LINC00461 /// MIR9-2	20.0403	7.27558e-08	206140_at	LHX2	27.3126	4.33112e-08	211919_s_at	CXCR4	27.042	4.54502e-13
223204_at	FAM198B	19.9801	5.1508e-09	230045_at	CNTN2	26.6936	1.46362e-07	201852_x_at	COL3A1	26.9965	1.28981e-05
1556300_s_at	SIM1	19.2356	2.64431e-12	212758_s_at	LOC100996668 /// ZEB1	26.6524	8.1285e-14	238661_at	MIR124-2HG	26.9913	2.19673e-09
226907_at	PPP1R14C	19.2053	2.22268e-12	230237_at	ADCYAP1	26.3089	4.66633e-11	221558_s_at	LEF1	26.7767	2.77028e-10
227812_at	TNFRSF19	19.1592	1.44238e-07	226806_s_at	NFIA	26.1163	7.78296e-12	220231_at	PPP1R17	26.6876	1.1843e-06
227049_at	ZADH2	19.0933	3.13677e-13	202437_s_at	CYP1B1	25.8971	1.74834e-10	221884_at	MECOM	26.566	8.24548e-12
228728_at	CPED1	18.9961	1.09924e-09	219643_at	LRP1B	25.2077	4.5538e-13	210135_s_at	SHOX2	26.0881	6.10977e-09
242002_at	NKAIN2	18.8964	1.60095e-12	215228_at	NHLH2	25.1473	1.31667e-09	231800_s_at	DMRT3	26.0789	9.37353e-06
213425_at	WNT5A	18.8744	5.04402e-10	228854_at	---	25.1334	3.7753e-14	221796_at	NTRK2	25.6494	1.56333e-10
227498_at	SOX6	18.7082	4.45057e-12	229103_at	LOC101929777 /// WNT3	24.9561	1.61599e-08	213436_at	CNR1	25.3726	2.56671e-10
218899_s_at	BAALC	18.6922	9.26298e-11	230271_at	ONECUT2	24.8089	5.79409e-11	206140_at	LHX2	25.3614	6.06225e-08
238073_at	ELAVL4	18.4272	2.596e-09	232113_at	AK021804	24.204	6.30195e-14	229159_at	THSD7A	25.0963	2.00204e-08
205612_at	MMRN1	18.3994	2.36514e-14	224975_at	NFIA	24.1373	5.91592e-10	229380_at	ILDR2	25.0817	8.26609e-11
205453_at	HOXB2	18.2541	7.88822e-11	241883_x_at	---	23.8393	3.97416e-09	229288_at	EPHA7	24.7872	3.2858e-11
224215_s_at	DLL1	18.0735	1.00004e-09	1556638_at	PAX7	23.7861	8.71361e-13	213156_at	ZBTB20	24.7102	1.89697e-12
226461_at	HOXB9	17.9801	2.78424e-10	205358_at	GRIA2	23.5769	1.75742e-09	212353_at	SULF1	24.433	1.85072e-09
203789_s_at	SEMA3C	17.892	2.20453e-11	215073_s_at	NR2F2	23.5759	2.32392e-09	228904_at	HOXB3	24.4207	1.97304e-08
228333_at	ZEB2	17.839	1.7219e-08	203485_at	RTN1	23.5577	3.4098e-10	227498_at	SOX6	24.3308	1.03654e-12
231936_at	HOXC9	17.7309	2.50184e-10	233446_at	ONECUT2	23.464	5.83347e-11	231213_at	PDE1A	23.9006	2.11559e-08
227282_at	PCDH19	17.6857	3.26775e-14	214162_at	ASXL3	23.4603	3.998e-12	227762_at	---	23.7956	1.02301e-16
203868_s_at	VCAM1	17.6806	6.48077e-09	214803_at	CDH6	23.3895	7.16026e-09	235521_at	HOXA3	23.584	2.3937e-09
210319_x_at	MSX2	17.6222	7.16004e-12	223529_at	SYT4	23.3178	1.15661e-08	212843_at	NCAM1	23.5193	3.13446e-11
205943_at	TDO2	17.6129	4.1517e-12	209506_s_at	NR2F1 /// NR2F2	23.1806	7.32645e-13	205646_s_at	PAX6	23.4126	8.02753e-07
221884_at	MECOM	17.5717	7.74821e-11	227498_at	SOX6	23.1797	1.34504e-12	241440_at	LOC440982 /// ZIC1	23.3948	4.22922e-14
220231_at	PPP1R17	17.4545	7.21809e-06	1556371_at	OLIG3	23.1161	3.55503e-08	212977_at	ACKR3	22.9611	2.48128e-11
205694_at	TYRP1	17.3631	1.06504e-08	231867_at	TENM2	23.0473	2.00172e-13	209392_at	ENPP2	22.9581	6.3179e-11
231227_at	---	17.3255	1.28558e-08	230022_at	CLEC18A /// CLEC18C	22.865	4.23137e-13	202149_at	NEDD9	22.8764	1.18405e-14
216899_s_at	SKAP2	17.279	1.16918e-12	212614_at	ARID5B	22.444	1.67951e-15	206940_s_at	POU4F1	22.7669	8.49207e-09
216238_s_at	FGB	17.0946	5.45478e-09	205646_s_at	PAX6	22.3231	9.8852e-07	212614_at	ARID5B	22.7185	1.56849e-15
210432_s_at	SCN3A	16.9906	3.37554e-08	237356_at	---	22.3078	4.55168e-12	205932_s_at	MSX1	22.3204	2.60899e-11
223704_s_at	DMRT2	16.9158	2.77455e-11	217028_at	CXCR4	22.1446	1.13141e-09	223869_at	SOST	22.0823	5.69066e-10
209436_at	SPON1	16.7075	6.59235e-09	225381_at	MIR100HG	21.788	4.52429e-12	230130_at	SLIT2	21.871	7.52848e-12
235079_at	ZNF704	16.6732	1.15347e-13	215290_at	---	21.6506	1.0309e-10	243386_at	CASZ1	21.715	3.39851e-08
204653_at	TFAP2A	16.5507	1.14368e-06	226420_at	MECOM	21.6449	2.34039e-10	215228_at	NHLH2	21.7075	2.75287e-09
227242_s_at	EBF3	16.3815	3.36403e-09	235521_at	HOXA3	21.5965	3.72841e-09	201012_at	ANXA1	21.6402	1.09663e-06
1568752_s_at	RGS13	16.3612	5.30992e-09	239340_at	ZNF536	21.595	3.56221e-12	214457_at	HOXA2	21.5933	1.68789e-09
207480_s_at	MEIS2	16.3157	1.5903e-09	228653_at	SAMD5	21.5488	6.16464e-11	238727_at	LOC440934	21.5496	2.3104e-07
242172_at	---	16.2747	3.0073e-10	213156_at	ZBTB20	21.1387	4.41428e-12	229831_at	CNTN3	21.2127	4.88655e-08
211919_s_at	CXCR4	16.2359	7.87706e-12	218559_s_at	MAFB	21.0068	5.00611e-11	242715_at	ZNF536	20.7606	1.192e-10
213592_at	APLNR	16.2229	5.00323e-10	202436_s_at	CYP1B1	20.9618	3.52534e-10	229092_at	NR2F2	20.5106	2.65492e-09
236893_at	HOXB-AS3	16.0603	6.01627e-13	1567101_at	---	20.8367	5.72871e-13	236123_at	WNT2B	20.4322	4.70808e-12
218469_at	GREM1	15.9965	8.19826e-08	202435_s_at	CYP1B1	20.7401	1.16357e-10	213139_at	SNAI2	20.3944	3.14106e-11
227762_at	---	15.8649	1.13826e-15	204823_at	NAV3	20.6613	2.22488e-11	235456_at	---	20.2801	3.54276e-12
240151_at	HOXB-AS3	15.7845	4.65116e-13	220595_at	PDZRN4	20.6516	3.91013e-13	205501_at	PDE10A	20.278	1.08251e-10
231391_at	CTXN3	15.7823	2.77784e-08	207002_s_at	PLAGL1	20.611	1.23737e-09	218625_at	NRN1	20.2042	4.81606e-11
205975_s_at	HOXD1	15.7393	3.18294e-13	235066_at	MAP4	20.5371	5.53675e-10	235355_at	CSRNP3	20.1546	4.02905e-13
224646_x_at	H19 /// MIR675	15.7111	2.94154e-07	228448_at	MAP6	20.5191	1.01283e-11	227049_at	ZADH2	20.1017	2.3305e-13
239650_at	NCKAP5	15.575	3.56346e-08	230836_at	ST8SIA4	20.5063	8.07178e-11	206104_at	ISL1	19.9833	1.20119e-06
205990_s_at	WNT5A	15.531	3.17277e-10	221884_at	MECOM	20.4027	3.34671e-11	204743_at	TAGLN3	19.9652	1.31667e-10
225639_at	SKAP2	15.4771	1.97829e-14	209318_x_at	PLAGL1	20.2716	2.52085e-11	211161_s_at	COL3A1	19.8801	3.33607e-05
219106_s_at	KLHL41	15.465	1.33094e-06	233238_s_at	CTB-12O2.1	20.2406	9.62155e-09	214162_at	ASXL3	19.8606	9.95933e-12
204396_s_at	GRK5	15.3151	1.54241e-14	230130_at	SLIT2	20.2152	1.16157e-11	205113_at	NEFM	19.823	1.45777e-10
238617_at	KIF26B	15.2584	1.00504e-08	218623_at	HMP19	20.2071	1.45063e-09	229125_at	KANK4	19.65	7.02628e-07
218468_s_at	GREM1	15.0949	7.94585e-08	207084_at	POU3F2	20.1959	3.60216e-09	225491_at	SLC1A2	19.582	2.61476e-13
229092_at	NR2F2	15.0793	1.4016e-08	239999_at	LINC00478	20.1756	3.14879e-10	213894_at	THSD7A	19.4448	4.0412e-09
204779_s_at	HOXB7	14.9804	2.19021e-10	226281_at	DNER	19.882	9.82986e-11	207672_at	RFX4	19.1812	6.88215e-10
229667_s_at	HOXB8	14.9306	2.94926e-10	221950_at	EMX2	19.7433	1.64872e-05	230596_at	KALRN	19.1506	1.94059e-10
209684_at	RIN2	14.8991	6.48157e-12	201340_s_at	ENC1	19.7026	9.33534e-10	203001_s_at	STMN2	19.0853	1.25116e-10
205366_s_at	HOXB6	14.7995	3.4123e-09	1553394_a_at	TFAP2B	19.6325	5.15859e-09	225016_at	APCDD1	18.8634	7.9741e-11
227719_at	SMAD9	14.7862	8.08705e-11	227198_at	AFF3	19.5711	6.91545e-12	206282_at	NEUROD1	18.8066	1.1752e-05
229975_at	BMPR1B	14.7609	5.8476e-10	243278_at	FOXP2	19.2056	1.92429e-11	230836_at	ST8SIA4	18.5607	1.39951e-10
232458_at	COL3A1	14.757	7.00777e-10	209121_x_at	NR2F2	19.1853	5.82051e-10	232204_at	EBF1	18.3818	2.19433e-08
208965_s_at	IFI16	14.7076	6.85665e-16	239903_at	TPBG	19.1132	3.38282e-09	203640_at	MBNL2	18.3324	1.22673e-14
209392_at	ENPP2	14.618	7.91953e-10	224901_at	SCD5	18.6666	2.21717e-11	230040_at	ADAMTS18	18.2991	1.99374e-11
206349_at	LGI1	14.527	6.26422e-06	233364_s_at	AK021804	18.302	9.52685e-13	211959_at	IGFBP5	18.2393	4.32551e-08
1552337_s_at	HOXD4	14.4669	1.63397e-08	213967_at	RALYL	18.2889	2.30677e-08	238447_at	RBMS3	18.2337	2.22151e-13
204988_at	FGB	14.4167	2.82729e-08	225016_at	APCDD1	18.2196	9.69535e-11	213424_at	KIAA0895	18.0432	3.92427e-10
227193_at	SLC30A4	14.3816	1.50295e-13	205453_at	HOXB2	17.966	8.63392e-11	241700_at	ZFHX4	18.0077	3.18848e-11
233386_at	---	14.307	3.56649e-09	226137_at	ZFHX3	17.9091	5.5707e-15	235174_s_at	LINC01003	17.9371	2.54692e-09
213921_at	SST	14.2951	6.71278e-07	212070_at	GPR56	17.9082	9.04583e-10	238009_at	SOX5	17.9231	2.12125e-10
214183_s_at	TKTL1	14.2628	4.00144e-08	211919_s_at	CXCR4	17.7722	4.60223e-12	225626_at	PAG1	17.7686	5.35551e-11
205016_at	TGFA	14.0938	4.51999e-11	242172_at	---	17.7345	1.83699e-10	209840_s_at	LRRN3	17.6658	2.38417e-10
207672_at	RFX4	14.0785	3.96281e-09	233498_at	ERBB4	17.6781	2.91508e-09	239537_at	ST8SIA2	17.6632	1.70134e-11
212298_at	NRP1	14.0155	7.52786e-12	209201_x_at	CXCR4	17.5835	1.48909e-12	211341_at	POU4F1	17.6074	9.46058e-08
204362_at	SKAP2	13.8702	5.29985e-12	228850_s_at	SLIT2	17.415	5.9937e-13	227949_at	PHACTR3	17.5507	1.8714e-11
212614_at	ARID5B	13.7655	3.31274e-14	203724_s_at	RUFY3	17.3218	1.81437e-11	233446_at	ONECUT2	17.5125	2.86628e-10
238661_at	MIR124-2HG	13.6753	7.46842e-08	243386_at	CASZ1	17.298	1.05655e-07	209841_s_at	LRRN3	17.4717	1.30253e-09
203000_at	STMN2	13.6714	1.84919e-09	214230_at	CDC42	17.2825	2.72855e-11	203000_at	STMN2	17.4281	4.48096e-10
226326_at	PCGF5	13.6293	7.58001e-10	201341_at	ENC1	17.0489	7.92196e-11	243756_at	---	17.4035	1.47444e-07
210839_s_at	ENPP2	13.5357	4.66437e-11	224970_at	NFIA	17.0468	1.06474e-10	230204_at	HAPLN1	17.3998	2.75525e-09
244885_at	EBF2	13.3964	4.49243e-09	1569476_at	DKFZP434L187	17.0441	1.3408e-07	205430_at	BMP5	17.3031	3.83833e-12
209121_x_at	NR2F2	13.3764	4.57194e-09	235672_at	MAP6	16.9414	3.02371e-11	240815_at	---	17.1648	3.64503e-11
217076_s_at	HOXD3 /// HOXD4 /// LOC401021	13.3459	7.72245e-09	1556629_a_at	SNAP25	16.8107	3.88446e-14	226143_at	RAI1	17.0038	2.46035e-12
210138_at	RGS20	13.3376	6.97056e-08	229092_at	NR2F2	16.6859	7.99056e-09	209897_s_at	SLIT2	16.9563	2.09627e-13
227198_at	AFF3	13.3329	6.90466e-11	220794_at	GREM2	16.557	2.31575e-10	236264_at	LPHN3	16.9506	2.48141e-13
223168_at	RHOU	13.3041	6.6833e-11	213158_at	ZBTB20	16.5484	4.60675e-10	206458_s_at	WNT2B	16.8156	7.10479e-10
233536_at	ASXL3	13.1404	1.46772e-11	229281_at	NPAS3	16.5416	2.96191e-09	210319_x_at	MSX2	16.7828	9.5512e-12
207002_s_at	PLAGL1	13.0561	1.58053e-08	213921_at	SST	16.4137	3.30986e-07	230319_at	---	16.7743	9.56171e-08
200974_at	ACTA2	13.012	7.32008e-10	214295_at	KIAA0485	16.3111	5.84675e-11	228407_at	SCUBE3	16.764	1.44603e-11
238914_at	DCC	12.9419	1.56486e-08	209897_s_at	SLIT2	16.202	2.76947e-13	1556638_at	PAX7	16.7584	6.34043e-12
215008_at	TLL2	12.9049	1.61439e-12	213438_at	NFASC	16.1843	2.99867e-09	206135_at	ST18	16.6278	4.65726e-07
209201_x_at	CXCR4	12.8804	1.03693e-11	213424_at	KIAA0895	16.1776	7.28521e-10	223557_s_at	TMEFF2	16.5119	1.05303e-11
224997_x_at	H19 /// MIR675	12.8738	7.75405e-09	1559477_s_at	MEIS1	15.9284	1.58865e-11	230008_at	THSD7A	16.5003	1.38942e-09
209987_s_at	ASCL1	12.8733	1.68205e-07	207327_at	EYA4	15.9274	7.28419e-11	209470_s_at	GPM6A	16.25	3.14747e-11
201438_at	COL6A3	12.7314	2.27319e-05	232997_at	---	15.8445	5.2195e-13	1555778_a_at	POSTN	15.5733	4.47847e-07
223044_at	SLC40A1	12.7175	1.18672e-05	207943_x_at	PLAGL1	15.758	7.17281e-10	202508_s_at	SNAP25	15.5547	1.98932e-10
209318_x_at	PLAGL1	12.716	3.99098e-10	204471_at	GAP43	15.6909	4.20057e-12	223529_at	SYT4	15.5237	9.18677e-08
219778_at	ZFPM2	12.6602	3.56817e-11	244675_at	RGS8	15.6372	3.10563e-07	243278_at	FOXP2	15.5107	6.67828e-11
202554_s_at	GSTM3	12.592	5.77866e-16	203518_at	LYST	15.6066	2.0281e-14	230271_at	ONECUT2	15.3988	7.91686e-10
235228_at	CCDC85A	12.5647	4.32961e-11	214628_at	NHLH1	15.6005	1.3929e-09	203724_s_at	RUFY3	15.375	3.69103e-11
203485_at	RTN1	12.5619	1.12967e-08	227719_at	SMAD9	15.4325	6.23841e-11	222853_at	FLRT3	15.3321	7.77873e-07
219465_at	APOA2	12.5557	8.38428e-08	242532_at	---	15.4319	4.23831e-09	209684_at	RIN2	15.2424	5.627e-12
210302_s_at	MAB21L2	12.4863	1.08638e-05	236264_at	LPHN3	15.3884	4.50462e-13	204591_at	CHL1	15.2095	5.96093e-14
226856_at	MUSTN1 /// TMEM110 /// TMEM110-MUSTN1	12.2997	9.01886e-08	210222_s_at	RTN1	15.3408	3.94525e-10	239738_at	DACH2	15.1985	3.43015e-10
235046_at	INPP4B	12.1759	3.65875e-10	239738_at	DACH2	15.2749	3.32953e-10	213880_at	LGR5	15.0222	2.83965e-09
211813_x_at	DCN	12.1043	2.03687e-08	209987_s_at	ASCL1	15.2429	6.61621e-08	230865_at	LIX1	14.9332	7.08417e-06
226695_at	PRRX1	12.0765	1.70892e-07	204622_x_at	NR4A2	15.1744	9.7866e-07	230496_at	AMER2	14.9297	9.12129e-11
216973_s_at	HOXB7	12.0447	2.11272e-10	1555929_s_at	---	15.1711	9.77377e-11	229281_at	NPAS3	14.7929	5.58429e-09
213436_at	CNR1	12.0251	1.60749e-08	1561319_at	OTX2-AS1	15.1469	1.78658e-07	239230_at	HES5	14.7855	4.79876e-08
227243_s_at	EBF3	11.9876	2.49128e-09	229380_at	ILDR2	15.0087	1.36984e-09	228679_at	---	14.7853	1.01285e-07
203423_at	RBP1	11.9335	5.35043e-12	205889_s_at	JAKMIP2	14.988	5.98235e-11	237305_at	---	14.7829	5.23668e-12
239297_at	KIAA1456 /// LOC101927137	11.9329	8.4628e-10	220324_at	LINC00472	14.9407	4.42226e-14	235798_at	TMEM170B	14.6952	3.4646e-11
205501_at	PDE10A	11.91	2.4744e-09	235456_at	---	14.9155	2.15896e-11	226612_at	UBE2QL1	14.6859	4.16907e-08
209199_s_at	MEF2C	11.8973	2.32478e-10	218692_at	SYBU	14.7628	3.72424e-11	223204_at	FAM198B	14.6807	2.71414e-08
226189_at	ITGB8	11.8874	1.73679e-10	211685_s_at	NCALD	14.6376	7.09592e-15	1556606_at	NAV2	14.6564	3.93362e-08
228750_at	---	11.8651	1.70499e-08	212843_at	NCAM1	14.5983	4.57365e-10	239999_at	LINC00478	14.6442	1.91385e-09
207327_at	EYA4	11.8555	4.57828e-10	225809_at	PARM1	14.5826	2.61596e-09	210073_at	ST8SIA1	14.6367	1.93212e-09
204917_s_at	MLLT3	11.8226	7.79916e-12	210232_at	CDC42	14.5572	2.20985e-12	233972_s_at	FEZF2	14.6366	2.95372e-05
229380_at	ILDR2	11.6515	6.38589e-09	206189_at	UNC5C	14.5366	2.40152e-11	227478_at	SETBP1	14.6218	4.66255e-11
218048_at	COMMD3	11.6225	2.29134e-19	1552532_a_at	ATP6V1C2	14.4291	1.20965e-09	1557545_s_at	RNF165	14.4786	1.29593e-09
214162_at	ASXL3	11.5853	2.65748e-10	229159_at	THSD7A	14.4081	3.19517e-07	227394_at	NCAM1	14.4149	2.39908e-11
220551_at	SLC17A6	11.5701	5.03462e-07	240815_at	---	14.3894	1.04814e-10	226122_at	PLEKHG1	14.4095	7.78687e-12
221029_s_at	WNT5B	11.5236	6.83373e-09	205430_at	BMP5	14.3893	1.18198e-11	223044_at	SLC40A1	14.3458	6.67484e-06
228790_at	FAM110B	11.521	5.58307e-12	211341_at	POU4F1	14.3478	2.74951e-07	224964_s_at	GNG2	14.3417	5.9095e-10
231906_at	HOXD8	11.4958	2.88251e-11	239884_at	CADPS	14.3184	4.37691e-14	219737_s_at	PCDH9	14.2923	5.66515e-12
213156_at	ZBTB20	11.4851	1.79379e-10	1554629_at	EPHA7	14.2349	4.61329e-09	208396_s_at	PDE1A	14.2808	4.19721e-08
209335_at	DCN	11.4414	3.53753e-09	213880_at	LGR5	14.1216	4.07528e-09	233238_s_at	CTB-12O2.1	14.2631	6.21302e-08
238447_at	RBMS3	11.4344	4.40053e-12	244655_at	LOC100507311	14.0575	2.23551e-12	205694_at	TYRP1	14.2562	3.1547e-08
203001_s_at	STMN2	11.4338	2.68092e-09	227838_at	UNC5C	14.0569	9.43035e-15	221236_s_at	STMN4	14.1887	6.05806e-09
239915_at	HOXA-AS3	11.4223	1.48623e-13	205113_at	NEFM	13.9888	1.08085e-09	214628_at	NHLH1	14.1154	2.50318e-09
205646_s_at	PAX6	11.3719	2.24851e-05	212353_at	SULF1	13.9768	3.56578e-08	1555929_s_at	---	14.0239	1.58006e-10
223366_at	ZNF704	11.316	1.99075e-13	221958_s_at	WLS	13.9431	5.14461e-09	204457_s_at	GAS1	14.0157	5.6542e-12
242738_s_at	ZFHX3	11.3145	1.56102e-14	228950_s_at	WLS	13.9265	5.57673e-09	242586_at	FSD1L	13.9989	3.30213e-11
216417_x_at	HOXB9	11.2516	2.67288e-10	232286_at	---	13.8987	5.76731e-10	224215_s_at	DLL1	13.9851	4.32106e-09
229435_at	GLIS3	11.201	3.47518e-07	229831_at	CNTN3	13.853	4.2778e-07	239340_at	ZNF536	13.8433	4.86661e-11
204918_s_at	MLLT3	11.1768	3.96948e-11	229975_at	BMPR1B	13.831	8.65497e-10	210839_s_at	ENPP2	13.752	4.21878e-11
212328_at	LIMCH1	11.1353	3.97219e-07	1556057_s_at	NEUROD1	13.6921	9.50998e-06	232424_at	PRDM16	13.7202	2.86663e-10
219747_at	NDNF	11.1313	1.45462e-08	229824_at	SHC3	13.6529	1.77859e-08	232113_at	AK021804	13.6375	1.89475e-12
201506_at	TGFBI	11.1201	6.48794e-08	216086_at	SV2C	13.31	6.1764e-10	210302_s_at	MAB21L2	13.5868	7.2151e-06
212327_at	LIMCH1	11.0887	3.66802e-07	216248_s_at	NR4A2	13.2635	2.55565e-06	239297_at	KIAA1456 /// LOC101927137	13.5639	3.7652e-10
1569652_at	MLLT3	11.0672	1.85003e-10	1559966_a_at	ZFHX4-AS1	13.1702	2.12789e-13	222719_s_at	PDGFC	13.5618	1.52522e-13
226751_at	CNRIP1	10.9664	9.58545e-14	234105_at	---	13.1466	4.38345e-11	227082_at	ZBTB20	13.5355	6.12584e-13
227978_s_at	ZADH2	10.9218	1.11189e-10	238533_at	EPHA7	13.133	1.21592e-09	242172_at	---	13.4401	9.4332e-10
239537_at	ST8SIA2	10.92	3.4675e-10	227949_at	PHACTR3	13.1271	1.09634e-10	205280_at	GLRB	13.3708	2.24494e-12
204339_s_at	RGS4	10.8846	2.83649e-10	227394_at	NCAM1	13.1133	4.36851e-11	229103_at	LOC101929777 /// WNT3	13.167	4.14521e-07
230040_at	ADAMTS18	10.8642	5.09899e-10	211422_at	TRPM3	13.0757	3.87733e-09	206349_at	LGI1	13.0939	1.02723e-05
219466_s_at	APOA2	10.8485	9.96755e-07	210016_at	MYT1L	13.0681	2.0962e-08	219250_s_at	FLRT3	13.0845	1.95859e-06
211685_s_at	NCALD	10.8399	5.58428e-14	218718_at	PDGFC	13.0221	1.23825e-13	231798_at	NOG	13.0276	1.73183e-12
206332_s_at	IFI16	10.8319	5.16049e-12	225491_at	SLC1A2	13.0014	3.26827e-12	213438_at	NFASC	12.9391	1.10003e-08
209200_at	MEF2C	10.7347	1.22236e-09	1556927_at	KCNK10	12.9854	1.32389e-07	205862_at	GREB1	12.8099	9.04628e-12
206051_at	ELAVL4	10.7287	2.58663e-09	242193_at	MIR124-2HG	12.9734	7.59616e-07	238919_at	PCDH9	12.726	1.16607e-11
241803_s_at	LOC101928102 /// LOC102723678 /// LOC102723709	10.7071	3.05049e-08	235201_at	FOXP2	12.9308	1.41538e-11	229975_at	BMPR1B	12.7253	1.44599e-09
208966_x_at	IFI16	10.665	1.81886e-11	229288_at	EPHA7	12.8908	1.33302e-09	202600_s_at	NRIP1	12.713	3.17953e-12
236179_at	CDH11	10.575	7.82522e-09	236538_at	GRIA2	12.702	6.56995e-08	205883_at	ZBTB16	12.693	2.66327e-16
203029_s_at	PTPRN2	10.5614	8.96172e-09	224976_at	NFIA	12.6848	4.07105e-10	227719_at	SMAD9	12.6274	2.17146e-10
241440_at	LOC440982 /// ZIC1	10.5346	6.21491e-12	239297_at	KIAA1456 /// LOC101927137	12.6798	5.74222e-10	215768_at	---	12.6244	3.42931e-11
203603_s_at	ZEB2	10.5052	2.56314e-06	227082_at	ZBTB20	12.667	9.51372e-13	206157_at	PTX3	12.6143	2.27923e-09
242715_at	ZNF536	10.4818	6.99296e-09	225626_at	PAG1	12.6494	4.17169e-10	225990_at	BOC	12.4712	1.49024e-09
226814_at	ADAMTS9	10.4793	9.56976e-10	1563467_at	---	12.6301	2.41767e-12	231867_at	TENM2	12.3713	8.5898e-12
207943_x_at	PLAGL1	10.4541	9.02789e-09	229435_at	GLIS3	12.5517	1.8046e-07	232793_at	---	12.3486	1.07162e-09
238727_at	LOC440934	10.3935	8.72703e-06	228679_at	---	12.375	2.70959e-07	206935_at	PCDH8	12.3332	0.000271897
206194_at	HOXC4	10.3021	6.92846e-10	233257_at	---	12.3097	5.02165e-10	230547_at	KCNC1	12.3107	4.8599e-09
242794_at	MAML3	10.2964	1.04727e-10	239230_at	HES5	12.2814	1.3673e-07	211685_s_at	NCALD	12.307	2.27084e-14
219054_at	NPR3	10.2755	3.24745e-06	219738_s_at	PCDH9	12.0999	2.16601e-13	205990_s_at	WNT5A	12.2469	1.35691e-09
218502_s_at	TRPS1	10.2207	2.27712e-14	239118_at	KCNA2	11.9858	1.67276e-10	229178_at	PRTG	12.2109	6.03413e-14
1560848_at	LOC101927490	10.1968	1.92953e-12	204424_s_at	LMO3	11.9655	7.09471e-09	1569476_at	DKFZP434L187	12.1917	7.90712e-07
1558388_a_at	UG0898H09	10.1952	5.21227e-07	227762_at	---	11.9337	7.62839e-15	218976_at	DNAJC12	12.1755	7.63343e-10
232668_at	---	10.0759	1.04785e-08	239650_at	NCKAP5	11.8896	1.63011e-07	235079_at	ZNF704	12.1441	8.96309e-13
238850_at	LINC00461 /// MIR9-2	10.0246	9.00803e-06	212956_at	TBC1D9	11.879	3.26992e-14	228347_at	SIX1	12.1263	0.000399748
235753_at	HOXA7	9.99541	1.58139e-10	207261_at	CNGA3	11.8693	1.58549e-11	212070_at	GPR56	11.9856	9.48803e-09
1566163_at	---	9.98927	8.42662e-08	204273_at	EDNRB	11.8273	6.12317e-10	213056_at	FRMD4B	11.9485	3.63484e-14
204338_s_at	RGS4	9.95915	5.18504e-11	227347_x_at	HES4	11.7924	5.64883e-11	203029_s_at	PTPRN2	11.9107	4.14556e-09
225207_at	PDK4	9.95183	6.52047e-10	233944_at	---	11.783	1.25766e-10	219779_at	ZFHX4	11.8991	1.18475e-10
206208_at	CA4	9.91376	1.06024e-10	232305_at	HMGCLL1	11.7394	6.32762e-14	205453_at	HOXB2	11.7628	1.12488e-09
209506_s_at	NR2F1 /// NR2F2	9.86983	1.47725e-10	228943_at	MAP6	11.7141	9.59633e-12	229127_at	JAM2	11.7266	3.18638e-10
206135_at	ST18	9.86461	7.14316e-06	214920_at	THSD7A	11.6951	2.43318e-08	233261_at	EBF1	11.6934	3.0463e-07
239230_at	HES5	9.85324	5.04782e-07	205522_at	---	11.6783	1.26657e-06	228653_at	SAMD5	11.6729	2.24802e-09
233446_at	ONECUT2	9.8394	1.0027e-08	244876_at	---	11.6598	4.42755e-08	204471_at	GAP43	11.5814	2.97525e-11
213158_at	ZBTB20	9.82598	1.16835e-08	204621_s_at	NR4A2	11.6474	5.05281e-06	218793_s_at	SCML1	11.5175	5.1508e-11
227051_at	BACE2	9.763	3.29343e-09	241450_at	RSPO1	11.6131	1.44725e-13	227121_at	ZBTB20	11.5107	3.13823e-13
212865_s_at	COL14A1	9.75295	1.03762e-07	226856_at	MUSTN1 /// TMEM110 /// TMEM110-MUSTN1	11.5789	1.28601e-07	235017_s_at	CSRNP3	11.4322	6.83618e-14
233238_s_at	CTB-12O2.1	9.73764	5.73372e-07	212298_at	NRP1	11.5586	2.67327e-11	226939_at	CPEB2	11.38	2.30679e-12
221942_s_at	GUCY1A3	9.73427	3.2052e-10	231136_at	---	11.5515	1.14955e-11	212922_s_at	SMYD2	11.344	4.609e-12
225667_s_at	FAM84A	9.72566	3.57207e-06	220392_at	EBF2	11.499	7.90571e-10	210222_s_at	RTN1	11.3104	2.60352e-09
202484_s_at	MBD2	9.6696	3.59609e-12	1558170_at	---	11.4373	2.76818e-10	207725_at	POU4F2	11.3097	9.45357e-08
208933_s_at	LGALS8	9.66869	6.02092e-12	231980_at	DOK6	11.4268	1.78103e-12	1566163_at	---	11.3026	3.88795e-08
235456_at	---	9.66169	3.83102e-10	230861_at	DKFZP434L187 /// DKFZP434L187	11.382	3.73338e-09	212830_at	MEGF9	11.2609	2.78542e-13
205883_at	ZBTB16	9.65961	1.96362e-15	242002_at	NKAIN2	11.342	3.94144e-11	205337_at	DCT	11.2247	3.88647e-07
214803_at	CDH6	9.65392	8.8588e-07	241506_at	---	11.3017	3.55074e-10	209506_s_at	NR2F1 /// NR2F2	11.1945	6.13246e-11
242598_at	---	9.64702	1.43069e-10	209840_s_at	LRRN3	11.2937	3.55742e-09	209866_s_at	LPHN3	11.167	2.24067e-15
209032_s_at	CADM1	9.57759	3.27993e-09	209684_at	RIN2	11.2864	3.96675e-11	219427_at	FAT4	11.1527	1.9567e-10
1556221_a_at	RP11-757F18.5	9.56452	3.31006e-09	213894_at	THSD7A	11.2682	8.7694e-08	218899_s_at	BAALC	11.1265	2.14484e-09
222780_s_at	BAALC	9.49225	2.15947e-10	230412_at	NPAS3	11.2444	3.50112e-09	202554_s_at	GSTM3	11.0804	1.43519e-15
227297_at	ITGA9	9.45685	8.86804e-14	1555928_at	---	11.1437	4.05668e-12	230403_at	RFX3	11.0555	1.19012e-11
228335_at	CLDN11	9.42856	3.0231e-06	229580_at	CLSTN2	11.1269	8.35075e-13	209469_at	GPM6A	10.9948	4.73216e-10
243278_at	FOXP2	9.42852	1.70518e-09	227121_at	ZBTB20	11.1227	3.99908e-13	1563467_at	---	10.9848	6.28922e-12
220979_s_at	ST6GALNAC5	9.4269	8.78737e-09	241700_at	ZFHX4	11.1114	6.31451e-10	226066_at	MITF	10.9455	2.05365e-13
225990_at	BOC	9.2923	1.0322e-08	209470_s_at	GPM6A	11.1035	3.49775e-10	221234_s_at	BACH2	10.9077	3.5649e-12
239738_at	DACH2	9.28889	8.06209e-09	220356_at	CORIN	11.0782	0.000594468	205433_at	BCHE	10.8387	1.432e-09
213429_at	BICC1	9.2758	4.68159e-12	221916_at	NEFL	11.0585	3.35451e-09	208427_s_at	ELAVL2	10.6682	1.47703e-06
213712_at	ELOVL2	9.26918	3.39311e-11	238661_at	MIR124-2HG	11.0011	2.62277e-07	228790_at	FAM110B	10.606	9.96012e-12
205280_at	GLRB	9.26817	2.90024e-11	207725_at	POU4F2	10.9828	1.12883e-07	204451_at	FZD1	10.5554	3.16367e-07
205862_at	GREB1	9.22803	8.90592e-11	227289_at	PCDH17	10.9283	1.92679e-08	204823_at	NAV3	10.5418	1.33553e-09
202506_at	SSFA2	9.21311	1.32751e-12	202149_at	NEDD9	10.8475	1.29266e-12	229435_at	GLIS3	10.5235	5.01475e-07
221340_at	CDX4	9.18846	7.60554e-10	238871_at	MLLT4	10.7887	8.82295e-10	228377_at	KLHL14	10.5101	8.08088e-06
205524_s_at	HAPLN1	9.17284	1.49685e-08	225207_at	PDK4	10.7559	3.81721e-10	205609_at	ANGPT1	10.5093	6.95256e-07
227032_at	PLXNA2	9.1697	5.85033e-08	202484_s_at	MBD2	10.6958	1.72103e-12	202599_s_at	NRIP1	10.4879	1.16808e-11
204273_at	EDNRB	9.12077	3.56666e-09	230008_at	THSD7A	10.6872	1.89844e-08	225782_at	MSRB3	10.4652	7.41503e-10
231382_at	FGF18	9.09471	4.25743e-09	231077_at	C1orf192	10.6664	6.07414e-17	202506_at	SSFA2	10.41	5.32423e-13
205675_at	MTTP	9.09359	7.1579e-07	1557155_a_at	---	10.6573	1.17869e-11	209987_s_at	ASCL1	10.397	5.77963e-07
212325_at	LIMCH1	9.05507	9.4874e-07	226096_at	FNDC5	10.649	1.67596e-10	218380_at	LOC728392	10.3815	3.78693e-12
229638_at	IRX3	9.04814	2.27278e-05	204646_at	DPYD	10.6203	2.5489e-07	227624_at	TET2	10.3805	1.97212e-13
211959_at	IGFBP5	9.01583	2.17925e-06	242186_x_at	LPHN3	10.5564	1.031e-09	229072_at	RAB30	10.3565	2.06458e-12
202508_s_at	SNAP25	9.01128	6.76257e-09	230258_at	GLIS3	10.4901	5.58233e-07	201163_s_at	IGFBP7	10.3345	4.24977e-08
230496_at	AMER2	9.0072	2.55002e-09	1560253_at	LHX9	10.4759	1.0567e-08	203817_at	GUCY1B3	10.3325	1.96707e-10
213385_at	CHN2	9.00348	1.86756e-12	228032_s_at	DENND1B	10.453	1.8243e-11	228448_at	MAP6	10.2931	7.1471e-10
239999_at	LINC00478	8.97641	4.22505e-08	218899_s_at	BAALC	10.4047	3.34241e-09	226096_at	FNDC5	10.246	2.19084e-10
203685_at	BCL2	8.94943	6.84565e-10	228214_at	SOX6	10.3438	1.08284e-12	220356_at	CORIN	10.2231	0.000809583
206157_at	PTX3	8.87905	2.27895e-08	232878_at	NR2F2-AS1	10.3435	1.17366e-09	213492_at	COL2A1	10.126	4.40417e-09
228233_at	FREM1	8.87011	1.63008e-10	232478_at	AB074162 /// MIR181A2HG	10.2414	4.51354e-14	226814_at	ADAMTS9	10.1195	1.21498e-09
207084_at	POU3F2	8.86614	4.21718e-07	235771_at	LINC00472	10.1958	9.49369e-13	224851_at	CDK6	10.1001	4.37273e-10
226777_at	ADAM12	8.85647	8.55209e-07	214415_at	PLGLB1 /// PLGLB2	10.1662	6.34465e-13	220462_at	CSRNP3	9.89421	2.99196e-13
215143_at	DPY19L2P2	8.84871	5.31197e-12	240509_s_at	GREM2	10.1351	9.10521e-09	228863_at	PCDH17	9.86057	1.02763e-06
1557545_s_at	RNF165	8.84869	3.02651e-08	206773_at	LY6H	10.115	9.31127e-15	227307_at	TSPAN18	9.76546	1.88258e-11
229281_at	NPAS3	8.8412	1.35031e-07	238727_at	LOC440934	10.0907	1.02162e-05	221730_at	COL5A2	9.71304	4.25091e-08
227949_at	PHACTR3	8.81815	1.64282e-09	243756_at	---	10.0715	2.76758e-06	233498_at	ERBB4	9.70693	1.01588e-07
204850_s_at	DCX	8.78981	3.12193e-08	209469_at	GPM6A	10.0463	8.75724e-10	213241_at	PLXNC1	9.68289	9.17425e-08
209031_at	CADM1	8.78535	5.3089e-10	230958_s_at	---	10.0408	7.13181e-11	241506_at	---	9.68208	1.02334e-09
228564_at	LINC01116	8.77639	2.61437e-11	235355_at	CSRNP3	9.99449	3.58892e-11	223213_s_at	ZHX1	9.59222	1.22859e-14
205728_at	TENM1	8.77253	4.34084e-09	228863_at	PCDH17	9.98035	9.56561e-07	232478_at	AB074162 /// MIR181A2HG	9.56416	7.56535e-14
242579_at	BMPR1B	8.76837	1.42587e-08	242664_at	---	9.94625	5.01338e-10	219179_at	DACT1	9.54644	8.18753e-07
236031_x_at	FREM1	8.7361	1.63332e-14	226618_at	UBE2QL1	9.94219	3.54792e-11	204365_s_at	REEP1	9.52455	2.16324e-11
230861_at	DKFZP434L187 /// DKFZP434L187	8.68106	2.29373e-08	232932_at	---	9.93593	3.52089e-12	218656_s_at	LHFP	9.52416	2.82264e-11
229125_at	KANK4	8.6703	4.09174e-05	226250_at	ZBTB20	9.89513	2.34848e-11	206852_at	EPHA7	9.51889	2.00355e-10
230547_at	KCNC1	8.66302	4.82332e-08	235308_at	ZBTB20	9.88109	3.05308e-10	237007_at	---	9.48739	6.19289e-07
203030_s_at	PTPRN2	8.65524	1.1705e-09	206281_at	ADCYAP1	9.8702	8.55392e-13	204396_s_at	GRK5	9.48384	4.33428e-13
231130_at	FKBP7	8.63422	4.07836e-12	235017_s_at	CSRNP3	9.86631	2.00426e-13	226281_at	DNER	9.45849	9.31378e-09
237056_at	INSC	8.63051	3.53819e-06	226122_at	PLEKHG1	9.84607	1.00608e-10	205522_at	---	9.41193	4.25403e-06
201798_s_at	MYOF	8.62771	4.25187e-05	1568603_at	CADPS	9.84389	7.32773e-11	212758_s_at	LOC100996668 /// ZEB1	9.40819	5.21346e-11
239340_at	ZNF536	8.61086	1.2363e-09	209841_s_at	LRRN3	9.81359	4.19897e-08	204364_s_at	REEP1	9.40619	4.83903e-10
204743_at	TAGLN3	8.60611	2.40151e-08	230692_at	LOC157503 /// XKR4	9.79541	2.32712e-09	218559_s_at	MAFB	9.34537	7.1272e-09
226448_at	FAM89A /// MIR1182	8.58962	3.10764e-10	230261_at	ST8SIA4	9.73578	3.64041e-13	230645_at	FRMD3	9.33546	3.03198e-08
226122_at	PLEKHG1	8.58933	2.74725e-10	1555579_s_at	PTPRM	9.6775	1.14136e-10	232531_at	EMX2OS	9.29667	4.24803e-06
204284_at	PPP1R3C	8.53372	4.92834e-10	208396_s_at	PDE1A	9.66982	4.16662e-07	226751_at	CNRIP1	9.2868	3.30641e-13
204851_s_at	DCX	8.43979	4.4816e-08	206940_s_at	POU4F1	9.62762	9.31369e-07	204424_s_at	LMO3	9.26932	3.69693e-08
235147_at	---	8.42062	1.10494e-08	1555602_a_at	ELAVL3	9.62608	7.64524e-10	203423_at	RBP1	9.19064	3.44177e-11
212977_at	ACKR3	8.4105	1.21673e-08	205638_at	BAI3	9.59062	7.59066e-09	204637_at	CGA	9.18116	0.00153456
209660_at	TTR	8.40879	5.12972e-07	209348_s_at	MAF	9.58457	9.88381e-08	210138_at	RGS20	9.14576	6.60064e-07
227354_at	PAG1	8.39398	1.67403e-09	219779_at	ZFHX4	9.44981	5.78251e-10	235457_at	MAML2	9.13496	5.58966e-11
205080_at	RARB	8.38645	4.65145e-09	235018_at	CSRNP3	9.44716	1.22167e-12	231969_at	STOX2	9.10651	3.53345e-10
206847_s_at	HOXA7	8.38429	6.50639e-09	203685_at	BCL2	9.42	4.72136e-10	1567101_at	---	9.09616	1.20227e-10
225626_at	PAG1	8.36797	6.93419e-09	239537_at	ST8SIA2	9.41094	9.73282e-10	1557155_a_at	---	9.0599	3.85279e-11
227082_at	ZBTB20	8.36093	1.93892e-11	221336_at	ATOH1	9.37932	2.9918e-11	218692_at	SYBU	9.0583	9.69826e-10
206067_s_at	WT1	8.32061	2.54553e-12	226709_at	ROBO2	9.35355	1.66618e-08	213258_at	TFPI	9.04704	0.000100447
212843_at	NCAM1	8.31641	1.83572e-08	238133_at	---	9.35233	4.37593e-10	206051_at	ELAVL4	9.03785	8.31736e-09
206524_at	T	8.27486	8.5918e-13	209119_x_at	NR2F2	9.31866	2.93381e-10	233386_at	---	9.0369	6.38332e-08
202149_at	NEDD9	8.26355	1.00181e-11	205923_at	RELN	9.31376	1.69332e-11	212239_at	PIK3R1	9.01451	3.58151e-11
241459_at	---	8.26083	2.55782e-10	204465_s_at	INA	9.29706	3.99828e-08	239650_at	NCKAP5	8.93369	9.12733e-07
1569476_at	DKFZP434L187	8.24959	7.37829e-06	238787_at	DENND1B	9.26928	4.8068e-11	204646_at	DPYD	8.92284	7.44138e-07
229178_at	PRTG	8.2114	1.1701e-12	205383_s_at	ZBTB20	9.26042	1.10742e-11	203685_at	BCL2	8.91168	7.06082e-10
1563467_at	---	8.2036	5.48837e-11	207267_s_at	RIPPLY3	9.2098	1.0217e-09	212354_at	SULF1	8.91124	4.70813e-07
225911_at	NPNT	8.19095	1.5782e-06	236711_at	ZIC4	9.16257	1.84999e-13	221029_s_at	WNT5B	8.87573	3.80776e-08
227612_at	ELAVL3	8.19029	1.94217e-07	237472_at	SOX1	9.1408	0.000105136	229228_at	CREB5 /// LOC401317	8.87528	2.59362e-08
227394_at	NCAM1	8.18278	1.17137e-09	1553611_s_at	KLHL35	9.13766	4.71125e-09	232272_at	ZNF624	8.86943	7.49721e-13
236264_at	LPHN3	8.16084	3.86996e-11	244414_at	---	9.09768	3.11816e-08	203708_at	PDE4B	8.84396	3.13637e-07
1556638_at	PAX7	8.15473	8.12195e-10	209794_at	SRGAP3	9.0963	2.57392e-12	226326_at	PCGF5	8.8164	1.31928e-08
230836_at	ST8SIA4	8.15056	2.57614e-08	239611_at	---	9.09551	1.306e-07	226822_at	STOX2	8.81298	5.72352e-12
206898_at	CDH19	8.14788	4.32412e-05	243139_at	RP11-466P24.7	9.08875	1.98352e-10	207173_x_at	CDH11	8.72406	3.11873e-08
218625_at	NRN1	8.14154	1.49957e-08	205555_s_at	MSX2	9.06561	4.16367e-10	218469_at	GREM1	8.69545	2.60714e-06
213056_at	FRMD4B	8.13195	6.62375e-13	215513_at	HYMAI	9.06556	1.26959e-09	210721_s_at	PAK7	8.67099	4.25323e-07
205466_s_at	HS3ST1	8.10835	1.0408e-06	202708_s_at	HIST2H2BE	9.05786	1.36455e-05	214723_x_at	ANKRD36	8.6486	1.1607e-11
207173_x_at	CDH11	8.09586	5.26518e-08	242824_at	---	9.0479	5.42407e-11	222171_s_at	PKNOX2	8.63964	1.51279e-10
231798_at	NOG	8.07975	5.46431e-11	1558508_a_at	C1orf53	9.04394	7.34759e-09	226691_at	TNRC18	8.61297	3.65251e-13
207290_at	PLXNA2	8.04626	3.58565e-08	236360_at	LINC00982	9.03155	9.45295e-11	1556371_at	OLIG3	8.61	6.66031e-06
225242_s_at	CCDC80	8.03048	2.30239e-08	234303_s_at	GPR85	9.01961	6.87025e-13	241883_x_at	---	8.5955	1.17401e-06
221168_at	PRDM13	7.97951	0.000199264	206427_s_at	MLANA	9.00399	3.45195e-11	221729_at	COL5A2	8.57058	5.75678e-08
225491_at	SLC1A2	7.95538	1.12957e-10	231037_at	---	8.968	9.89199e-09	209459_s_at	ABAT	8.55305	1.26193e-09
243907_at	GREB1L	7.94599	0.000167247	206852_at	EPHA7	8.96336	3.1088e-10	229073_at	PRTG	8.54141	1.50891e-13
221958_s_at	WLS	7.92772	1.90425e-07	226691_at	TNRC18	8.95683	2.68111e-13	226448_at	FAM89A /// MIR1182	8.51166	3.32893e-10
228950_s_at	WLS	7.92465	2.04351e-07	223213_s_at	ZHX1	8.954	2.10403e-14	230418_s_at	GALNT16	8.50272	2.49672e-09
204457_s_at	GAS1	7.9207	3.17597e-10	213703_at	LINC00342	8.95307	4.99603e-11	225207_at	PDK4	8.4552	2.10219e-09
1556371_at	OLIG3	7.91988	1.09053e-05	227049_at	ZADH2	8.90905	4.87183e-11	1562736_at	LHX9	8.4407	2.92002e-07
203434_s_at	MME	7.90985	1.14897e-09	232125_at	ZBTB20	8.88836	1.68544e-12	1556826_s_at	DRAXIN	8.43957	9.46017e-08
210135_s_at	SHOX2	7.90438	4.14206e-06	1560525_at	---	8.88015	7.17968e-10	203855_at	WDR47	8.41617	1.5282e-09
229073_at	PRTG	7.90253	2.84713e-13	232010_at	FSTL5	8.8368	2.93536e-07	233257_at	---	8.41543	6.7293e-09
219230_at	TMEM100	7.88795	1.38168e-10	204953_at	SNAP91	8.83608	1.95347e-09	203441_s_at	CDH2	8.40658	2.89575e-11
235593_at	ZEB2	7.88793	4.10414e-07	229170_s_at	TTC18	8.82918	2.666e-11	203845_at	KAT2B	8.40309	1.52324e-10
201163_s_at	IGFBP7	7.86203	2.60696e-07	211219_s_at	LHX2	8.80745	2.07286e-09	235201_at	FOXP2	8.39962	2.96292e-10
228302_x_at	CAMK2N1	7.85302	5.04157e-10	219778_at	ZFPM2	8.79955	4.48259e-10	229774_at	CXXC4	8.38624	8.27738e-12
232726_at	---	7.84866	7.34849e-10	243974_at	---	8.7956	1.83678e-09	225667_s_at	FAM84A	8.37991	8.44933e-06
202265_at	BMI1 /// COMMD3-BMI1	7.84811	9.16806e-13	226066_at	MITF	8.78846	1.06632e-12	229310_at	KLHL29	8.37019	3.23489e-11
230865_at	LIX1	7.84805	0.000161244	242738_s_at	ZFHX3	8.76465	1.07251e-13	219038_at	MORC4	8.35267	1.8193e-09
1560291_at	RIPPLY1	7.84779	1.53339e-11	236234_at	PDE1A	8.74859	2.80773e-06	229824_at	SHC3	8.31189	3.87863e-07
218718_at	PDGFC	7.80379	5.51071e-12	1557050_at	HOTAIRM1	8.73523	1.57499e-11	232668_at	---	8.29818	3.9564e-08
200795_at	SPARCL1	7.7894	2.02065e-05	232687_at	GPRIN3	8.72529	3.67917e-09	221916_at	NEFL	8.29552	2.38112e-08
213790_at	ADAM12	7.78663	1.70106e-08	1553485_at	CCDC140	8.72518	3.41301e-11	203333_at	KIFAP3	8.28492	1.50891e-13
223422_s_at	ARHGAP24	7.77536	8.65606e-11	222106_at	PRND	8.71867	5.70648e-13	1554547_at	FAM13C	8.25502	4.47115e-10
210875_s_at	LOC100996668 /// ZEB1	7.76763	1.44707e-10	223503_at	TMEM163	8.66585	1.54454e-07	231929_at	IKZF2	8.19163	4.49708e-10
205919_at	HBE1	7.76007	8.24346e-08	1555471_a_at	FMN2	8.64612	5.20921e-10	212611_at	DTX4	8.1466	3.90907e-12
229580_at	CLSTN2	7.74832	1.30819e-11	241873_at	RP11-710C12.1	8.62318	1.52247e-12	208121_s_at	PTPRO	8.13414	1.06115e-10
218793_s_at	SCML1	7.74732	9.16191e-10	1563841_at	---	8.61245	1.81887e-09	230932_at	RNF130	8.12842	6.86106e-12
229127_at	JAM2	7.73849	5.98911e-09	206159_at	GDF10	8.60896	1.43595e-08	227526_at	CDON	8.10748	2.68708e-12
206201_s_at	MEOX2	7.71881	4.77598e-08	223214_s_at	ZHX1	8.60333	1.36821e-12	202265_at	BMI1 /// COMMD3-BMI1	8.05112	7.42974e-13
226303_at	PGM5	7.71772	8.19611e-08	219696_at	DENND1B	8.57887	3.07467e-09	226186_at	TMOD2	8.04207	3.65509e-08
209960_at	HGF	7.71361	8.25042e-08	240423_at	LOC441204	8.51857	7.04291e-11	225381_at	MIR100HG	8.03896	2.70321e-09
213435_at	SATB2	7.69986	6.56061e-10	204365_s_at	REEP1	8.51439	5.04421e-11	235066_at	MAP4	8.03247	1.64692e-07
235570_at	RBMS3	7.68457	1.55947e-09	1568604_a_at	CADPS	8.49365	4.25367e-12	223618_at	FMN2	8.02061	2.19837e-09
211864_s_at	MYOF	7.63671	1.47276e-06	237939_at	EPHA5	8.48955	7.05026e-06	206238_s_at	YAF2	8.01911	1.17706e-16
229400_at	HOXD10	7.61327	6.76539e-09	213939_s_at	RUFY3	8.47767	1.85322e-13	1558388_a_at	UG0898H09	8.01646	2.29572e-06
207558_s_at	PITX2	7.61321	4.4917e-05	213241_at	PLXNC1	8.46296	2.22053e-07	230369_at	GPR161	8.00091	1.95113e-11
1556220_at	RP11-757F18.5	7.61218	5.41773e-10	203476_at	TPBG	8.45637	1.68177e-09	202669_s_at	EFNB2	7.94966	9.46852e-13
228568_at	MYZAP	7.53114	5.41252e-08	203633_at	CPT1A	8.44642	5.23314e-11	221886_at	DENND2A	7.94824	1.09041e-10
203845_at	KAT2B	7.52593	3.6153e-10	225540_at	MAP2	8.43088	5.53417e-09	214985_at	EXT1	7.94194	4.77961e-10
1557155_a_at	---	7.48602	1.70835e-10	233022_at	TRPM3	8.40144	2.37416e-09	1554526_at	OLFM3	7.93628	1.55286e-06
227347_x_at	HES4	7.4802	1.53606e-09	1558680_s_at	PDE1A	8.37425	1.51677e-07	204359_at	FLRT2 /// LOC100506718	7.92934	3.67062e-07
226113_at	ZNF436	7.47072	5.61656e-15	239809_at	---	8.3683	1.46213e-05	242532_at	---	7.91634	2.76063e-07
210222_s_at	RTN1	7.43135	4.78289e-08	206404_at	FGF9	8.36776	1.67647e-10	207084_at	POU3F2	7.91145	8.85922e-07
239612_at	LOC100240734	7.42618	4.81631e-08	228949_at	WLS	8.35147	5.06897e-09	203910_at	ARHGAP29	7.8878	1.22413e-08
228949_at	WLS	7.41214	1.23726e-08	213791_at	PENK	8.34871	1.20927e-06	228260_at	ELAVL2	7.85205	4.35047e-07
213745_at	ATRNL1	7.38789	2.56419e-09	240028_at	FSIP2	8.34678	4.587e-12	212099_at	RHOB	7.84657	6.35071e-06
226066_at	MITF	7.38588	4.38519e-12	229613_at	RP11-401P9.4	8.30255	7.28902e-12	232327_at	THSD7B	7.84346	0.000489372
242447_at	C3orf70	7.37711	1.12022e-10	1560225_at	CNR1	8.26372	5.44186e-09	221801_x_at	NEFL	7.84172	6.66641e-08
206167_s_at	ARHGAP6	7.36379	1.14488e-08	225996_at	LONRF2	8.26058	6.0143e-11	230183_at	EXT1	7.83514	1.06096e-10
228863_at	PCDH17	7.36176	6.18315e-06	1559256_at	MAGI1	8.25566	8.18047e-10	220115_s_at	CDH10	7.82218	8.20291e-11
226425_at	CLIP4	7.35744	4.44996e-11	210033_s_at	SPAG6	8.2434	4.17548e-09	243509_at	---	7.80616	8.68865e-05
212195_at	IL6ST	7.34565	4.01732e-12	224215_s_at	DLL1	8.22767	1.27437e-07	1553614_a_at	FLJ25694 /// LOC101929344	7.78589	1.0176e-05
227977_at	ZADH2	7.27003	5.40745e-11	242579_at	BMPR1B	8.22472	2.2458e-08	1557051_s_at	HOTAIRM1	7.7481	3.12805e-08
232113_at	AK021804	7.23184	1.94773e-10	206601_s_at	HOXD3 /// HOXD4 /// LOC401021	8.22444	1.47593e-06	215513_at	HYMAI	7.73494	4.11983e-09
219014_at	PLAC8	7.22053	1.39248e-06	226446_at	HES6	8.22261	1.19817e-09	1562194_at	---	7.70601	1.86331e-08
224928_at	SETD7	7.20542	4.0947e-11	214961_at	MTUS2	8.21483	5.12773e-08	228218_at	LSAMP	7.68972	6.05666e-13
210762_s_at	DLC1	7.19895	1.77446e-06	243561_at	---	8.18645	1.11048e-07	202770_s_at	CCNG2	7.68084	3.00936e-08
218876_at	TPPP3	7.19866	1.94393e-09	203333_at	KIFAP3	8.16724	1.69604e-13	215303_at	DCLK1	7.65987	1.09608e-06
230596_at	KALRN	7.19104	1.01192e-07	227354_at	PAG1	8.15541	2.0769e-09	226766_at	ROBO2	7.64639	1.52915e-08
208399_s_at	EDN3	7.1699	9.48716e-11	221801_x_at	NEFL	8.13304	5.14198e-08	236229_at	---	7.6425	9.22553e-12
1558387_at	UG0898H09	7.16787	1.04214e-05	230184_at	LINC01158	8.12119	3.3013e-06	223503_at	TMEM163	7.63504	3.65505e-07
223588_at	THAP2	7.1104	3.01217e-07	229290_at	DAPL1	8.11647	1.30861e-09	228390_at	RAB30	7.61722	2.18423e-12
208935_s_at	LGALS8	7.10343	6.93267e-12	204364_s_at	REEP1	8.11087	1.44422e-09	242186_x_at	LPHN3	7.59539	1.08584e-08
236771_at	RIPPLY2	7.10286	2.04849e-12	233950_at	CADPS	8.10098	2.0776e-12	235570_at	RBMS3	7.58425	1.72758e-09
223214_s_at	ZHX1	7.09847	6.66519e-12	233139_at	---	8.09574	1.00193e-09	235672_at	MAP6	7.57771	6.57898e-09
243386_at	CASZ1	7.06335	1.64553e-05	222719_s_at	PDGFC	8.09207	6.55324e-12	218175_at	CCDC92	7.57036	2.08875e-13
238029_s_at	SLC16A14	7.0617	2.88925e-06	242943_at	ST8SIA4	8.08667	1.69112e-11	219054_at	NPR3	7.54223	1.92293e-05
230271_at	ONECUT2	7.05626	1.35283e-07	235681_at	---	8.07953	4.6222e-11	235593_at	ZEB2	7.53492	5.61146e-07
230258_at	GLIS3	7.0484	6.52998e-06	209866_s_at	LPHN3	8.07346	2.77884e-14	235803_at	---	7.5312	3.94815e-08
205923_at	RELN	7.0472	1.53641e-10	210721_s_at	PAK7	8.06096	6.85702e-07	206858_s_at	HOXC6	7.52522	0.000421872
234331_s_at	FAM84A	7.03392	1.2651e-05	212354_at	SULF1	8.05979	9.01244e-07	209197_at	SYT11	7.51552	1.37696e-08
205151_s_at	TRIL	7.03345	1.16923e-08	220462_at	CSRNP3	8.0399	1.51428e-12	209199_s_at	MEF2C	7.51014	6.09851e-09
237007_at	---	7.00678	4.27996e-06	244218_at	---	8.03984	3.00028e-11	228693_at	CCDC50	7.50332	1.42593e-11
44783_s_at	HEY1	7.0053	3.56264e-08	203817_at	GUCY1B3	8.01737	1.25256e-09	202484_s_at	MBD2	7.49055	2.66227e-11
216834_at	RGS1	6.98101	6.08722e-10	201466_s_at	JUN	8.0156	0.000458426	211559_s_at	CCNG2	7.48458	1.99312e-09
228176_at	S1PR3	6.94077	1.4908e-07	220316_at	NPAS3	8.0141	6.51322e-09	1559966_a_at	ZFHX4-AS1	7.47101	1.44115e-11
218309_at	CAMK2N1	6.91744	6.1004e-11	1552321_a_at	CCDC65	7.98286	9.67214e-16	224848_at	CDK6	7.46877	7.23351e-10
218002_s_at	CXCL14	6.90258	0.000115508	201162_at	IGFBP7	7.96453	3.47134e-12	227289_at	PCDH17	7.4664	2.47581e-07
215228_at	NHLH2	6.87463	2.48635e-06	1559412_at	LINC00478	7.95457	5.50025e-09	222484_s_at	CXCL14	7.41986	2.4222e-05
229487_at	EBF1	6.87426	2.17736e-06	223618_at	FMN2	7.94751	2.35644e-09	1556821_x_at	DLEU2	7.40549	5.6191e-12
220115_s_at	CDH10	6.85799	2.41654e-10	212909_at	LYPD1	7.93098	2.48317e-08	209032_s_at	CADM1	7.40378	2.114e-08
205649_s_at	FGA	6.84889	2.88132e-05	239952_at	LOC100996668 /// ZEB1	7.91657	5.93322e-10	233136_at	PABPC5	7.39411	9.36619e-12
228448_at	MAP6	6.83738	1.46399e-08	203423_at	RBP1	7.89562	1.1086e-10	243561_at	---	7.38002	2.3021e-07
209030_s_at	CADM1	6.83134	3.43298e-09	215303_at	DCLK1	7.89059	9.00027e-07	233364_s_at	AK021804	7.3634	4.92021e-10
210239_at	IRX5	6.82015	0.00128437	239291_at	TRPM3	7.87101	4.04949e-07	226016_at	CD47	7.35596	2.18416e-15
1567101_at	---	6.79356	1.18766e-09	218380_at	LOC728392	7.83248	3.24767e-11	231130_at	FKBP7	7.34255	1.51572e-11
226641_at	ANKRD44	6.78775	9.73282e-10	221558_s_at	LEF1	7.82539	3.5484e-07	214238_at	AC012065.7	7.28538	1.99861e-11
205150_s_at	TRIL	6.75532	8.4062e-09	1565406_a_at	LHX9	7.82017	1.07448e-08	225056_at	SIPA1L2	7.22349	1.03938e-12
229613_at	RP11-401P9.4	6.75463	4.03768e-11	203845_at	KAT2B	7.81913	2.66796e-10	236234_at	PDE1A	7.22103	9.15423e-06
232793_at	---	6.7532	7.27536e-08	206349_at	LGI1	7.78558	0.000136242	204602_at	DKK1	7.21989	0.000345948
206987_x_at	FGF18	6.74579	3.49501e-08	1560168_at	LINC01330	7.76517	8.33625e-13	226709_at	ROBO2	7.20718	1.05628e-07
222651_s_at	TRPS1	6.7326	4.44158e-12	232531_at	EMX2OS	7.74745	1.23901e-05	227354_at	PAG1	7.20196	5.40289e-09
222719_s_at	PDGFC	6.73185	3.05769e-11	1558411_at	EGFEM1P	7.74692	5.00143e-08	202630_at	APPBP2	7.19627	4.83231e-12
228573_at	ANTXR2	6.72211	1.64452e-12	216967_at	GAP43	7.74664	1.57014e-08	209806_at	HIST1H2BK	7.17936	4.24236e-11
206001_at	NPY	6.71713	4.15315e-10	1554547_at	FAM13C	7.73579	7.38925e-10	235051_at	CCDC50	7.15298	2.44925e-12
239741_at	PYGO1	6.69733	3.14927e-13	235504_at	GREM2	7.7257	4.40318e-10	205889_s_at	JAKMIP2	7.14947	9.83949e-09
221760_at	MAN1A1	6.69431	9.31654e-09	204014_at	DUSP4	7.68947	1.11896e-09	232138_at	MBNL2 /// MBNL2	7.13304	3.74331e-12
202286_s_at	TACSTD2	6.64903	0.00106329	222670_s_at	MAFB	7.67243	7.75259e-10	237056_at	INSC	7.12928	1.1426e-05
223213_s_at	ZHX1	6.64602	2.63048e-13	236024_at	GPM6A	7.61707	4.1738e-10	203476_at	TPBG	7.12368	6.24296e-09
222484_s_at	CXCL14	6.64446	4.66392e-05	229816_at	WDR78	7.61406	1.05065e-11	230237_at	ADCYAP1	7.1185	1.36322e-07
238009_at	SOX5	6.6284	1.4537e-07	204457_s_at	GAS1	7.60414	4.38117e-10	1558680_s_at	PDE1A	7.05053	5.02517e-07
202291_s_at	MGP	6.6208	2.20767e-11	218723_s_at	RGCC	7.57962	4.13632e-06	213273_at	TENM4	7.04577	6.76374e-09
206343_s_at	NRG1	6.61889	2.39905e-06	229014_at	NR2F1-AS1	7.57755	1.90829e-10	230184_at	LINC01158	7.03107	8.19156e-06
211029_x_at	FGF18	6.61591	1.19355e-08	236947_at	---	7.55883	6.61015e-10	226831_at	SLC25A46	7.03081	2.9014e-13
212764_at	LOC100996668 /// ZEB1	6.61087	3.36768e-08	232935_at	AK021977	7.54834	1.01112e-07	222651_s_at	TRPS1	7.02713	3.05206e-12
1570039_at	TMSB15B	6.60985	4.66627e-11	215045_at	CELF3	7.54056	1.96622e-08	1559266_s_at	SKIDA1	7.02504	3.38111e-10
211341_at	POU4F1	6.59568	2.47621e-05	232584_at	---	7.52931	2.36078e-10	228573_at	ANTXR2	7.02129	1.11965e-12
235355_at	CSRNP3	6.59338	9.22563e-10	238029_s_at	SLC16A14	7.51521	1.9111e-06	232369_at	---	7.01572	2.42299e-11
230087_at	PRIMA1	6.59306	5.61882e-10	232726_at	---	7.50203	1.0472e-09	229126_at	TMEM19	7.01389	4.08327e-17
221872_at	RARRES1	6.59119	6.53585e-13	1555925_at	---	7.49035	1.35303e-16	228149_at	C7orf60	7.00327	2.43243e-11
224822_at	DLC1	6.58483	2.53996e-07	228573_at	ANTXR2	7.49025	6.41579e-13	1559477_s_at	MEIS1	6.99449	4.79934e-09
212830_at	MEGF9	6.57735	1.96062e-11	205883_at	ZBTB16	7.47854	1.58866e-14	244660_at	ELAVL1	6.96076	6.38886e-09
1561969_at	ZPLD1	6.56931	1.1799e-15	1557430_at	SMIM17	7.47107	1.50751e-13	226806_s_at	NFIA	6.94712	3.25561e-08
1559965_at	ZFHX4-AS1	6.56516	6.66902e-11	1556695_a_at	NR2F1-AS1	7.44462	1.08982e-10	213939_s_at	RUFY3	6.94009	9.98205e-13
224463_s_at	C11orf70	6.54698	1.83724e-09	223315_at	NTN4	7.41026	1.63685e-07	225612_s_at	B3GNT5	6.93723	1.80288e-10
205278_at	GAD1	6.5469	1.54952e-05	230144_at	GRIA3	7.40221	1.77402e-10	204918_s_at	MLLT3	6.93168	1.42523e-09
241700_at	ZFHX4	6.53842	3.03074e-08	237134_at	---	7.3968	3.56429e-09	205533_s_at	CDH6	6.92668	1.75568e-06
220898_at	---	6.51262	4.14643e-08	227497_at	SOX6	7.39427	1.08098e-09	227497_at	SOX6	6.92228	1.84025e-09
221886_at	DENND2A	6.50926	5.65067e-10	230962_at	DCLK1	7.38397	3.1766e-08	205933_at	SETBP1	6.91474	7.97671e-10
204105_s_at	NRCAM	6.48275	1.55983e-06	230143_at	RNF165	7.35928	1.42674e-08	229084_at	CNTN4	6.90493	1.3392e-07
204463_s_at	EDNRA	6.47163	1.60402e-05	244370_at	KIAA2022	7.34968	1.96528e-09	209031_at	CADM1	6.90022	3.44633e-09
229546_at	FAM84A /// LOC653602	6.45651	0.000113956	222853_at	FLRT3	7.33334	4.14383e-05	242447_at	C3orf70	6.89991	1.95361e-10
1556629_a_at	SNAP25	6.45103	4.4476e-11	1558122_s_at	CSRNP3	7.3158	5.41425e-12	209466_x_at	PTN	6.89225	1.30582e-10
219463_at	LAMP5	6.44485	1.39127e-06	211555_s_at	GUCY1B3	7.31148	8.75613e-12	212298_at	NRP1	6.88756	1.28145e-09
226612_at	UBE2QL1	6.44372	6.59708e-06	221942_s_at	GUCY1A3	7.28131	2.82883e-09	218309_at	CAMK2N1	6.88157	6.37733e-11
243362_s_at	LEF1-AS1	6.39841	1.04097e-07	236035_at	FZD1	7.26623	3.75468e-05	209867_s_at	LPHN3	6.87549	2.44079e-12
203595_s_at	IFIT5	6.39119	2.02379e-11	229127_at	JAM2	7.22546	1.01351e-08	209198_s_at	SYT11	6.85852	9.09332e-09
230482_at	ST6GALNAC5	6.39113	4.8078e-07	239178_at	FGF9	7.20002	2.9513e-08	239515_at	---	6.84604	1.06935e-13
1562194_at	---	6.35531	8.18042e-08	1554012_at	RSPO2	7.1887	0.0028651	242794_at	MAML3	6.83941	2.3345e-09
244117_at	---	6.35454	5.71051e-08	231430_at	FAM181B	7.16688	1.64436e-08	238871_at	MLLT4	6.82375	2.45805e-08
237727_at	---	6.35424	6.49612e-10	236697_at	---	7.16352	3.10694e-11	225144_at	BMPR2	6.81984	5.69317e-15
204464_s_at	EDNRA	6.35037	6.63592e-06	221973_at	LOC100506076 /// LOC100506123	7.14043	2.75423e-11	223214_s_at	ZHX1	6.8083	9.56865e-12
205337_at	DCT	6.34991	1.33045e-05	236396_at	LOC101927263	7.13035	7.59443e-09	216967_at	GAP43	6.80828	4.18976e-08
221236_s_at	STMN4	6.31278	1.22777e-06	217404_s_at	COL2A1	7.11599	1.20668e-08	230261_at	ST8SIA4	6.79712	6.74826e-12
212922_s_at	SMYD2	6.31132	4.43319e-10	1562440_at	MAP3K13	7.10107	5.48444e-10	227978_s_at	ZADH2	6.79161	3.87318e-09
202878_s_at	CD93	6.28883	1.0935e-10	1555926_a_at	---	7.10056	1.18048e-12	242671_at	---	6.7555	1.5269e-10
214265_at	ITGA8	6.28365	5.80461e-08	1561657_at	---	7.09828	3.09451e-09	44783_s_at	HEY1	6.75291	4.73157e-08
237472_at	SOX1	6.25278	0.000680606	229057_at	SCN2A	7.08907	8.00569e-08	212096_s_at	MTUS1	6.73833	3.36829e-08
226018_at	MTURN	6.24064	5.35508e-09	207009_at	PHOX2B	7.07662	0.000222022	230904_at	FSD1L	6.72672	1.13117e-08
206387_at	CDX2	6.20367	4.25881e-09	226113_at	ZNF436	7.062	9.21482e-15	228551_at	DENND5B	6.72424	4.77954e-15
226096_at	FNDC5	6.17443	1.06713e-08	204653_at	TFAP2A	7.03355	9.7493e-05	205383_s_at	ZBTB20	6.71577	1.46317e-10
222967_at	SLC5A7	6.16476	3.49073e-07	229327_s_at	---	7.00338	1.33033e-06	225163_at	FRMD4A	6.69886	1.08462e-09
229802_at	WISP1	6.16174	6.7062e-07	201744_s_at	LUM	7.00193	0.000451312	230960_at	IGDCC3	6.69135	1.23133e-10
206941_x_at	SEMA3E	6.15735	8.60992e-06	236229_at	---	7.00161	1.92662e-11	218048_at	COMMD3	6.69038	2.13273e-17
234269_at	---	6.15649	4.67117e-05	229007_at	LOC283788	7.00072	1.46241e-11	235018_at	CSRNP3	6.67938	2.06192e-11
231650_s_at	SEZ6L	6.14845	6.98612e-08	228471_at	ANKRD44	6.99548	2.74514e-12	227499_at	FZD3	6.67592	2.4745e-11
221234_s_at	BACH2	6.13879	3.40516e-10	242586_at	FSD1L	6.94696	4.77617e-09	222783_s_at	SMOC1	6.67092	5.30322e-08
210948_s_at	LEF1	6.13061	1.57732e-10	205338_s_at	DCT	6.93779	1.43401e-08	215290_at	---	6.66723	1.83493e-07
228636_at	BHLHE22	6.1152	1.54022e-05	213684_s_at	PDLIM5	6.91296	1.73099e-07	201340_s_at	ENC1	6.65829	8.0894e-07
204726_at	CDH13	6.11369	7.86512e-09	226303_at	PGM5	6.90461	1.84807e-07	228214_at	SOX6	6.64852	3.68559e-11
228471_at	ANKRD44	6.10826	9.28181e-12	226425_at	CLIP4	6.89368	7.69222e-11	223182_s_at	AGPAT3	6.64772	5.05535e-12
211000_s_at	IL6ST	6.09304	1.21786e-08	212921_at	SMYD2	6.88731	2.2546e-11	227705_at	TCEAL7	6.63053	7.46981e-11
235018_at	CSRNP3	6.08824	4.73125e-11	210135_s_at	SHOX2	6.8854	9.90919e-06	200878_at	EPAS1	6.61844	0.000669719
1554528_at	MAATS1	6.08496	1.7282e-10	230645_at	FRMD3	6.87775	2.6062e-07	203595_s_at	IFIT5	6.61126	1.49649e-11
228185_at	ZNF25	6.07819	6.12649e-12	229228_at	CREB5 /// LOC401317	6.87265	1.62774e-07	205493_s_at	DPYSL4	6.60737	3.48605e-09
226766_at	ROBO2	6.06897	9.2558e-08	226766_at	ROBO2	6.86636	3.4742e-08	214230_at	CDC42	6.60531	1.9538e-08
219474_at	C3orf52	6.06706	3.01972e-10	243173_at	CABP7	6.86618	2.00629e-09	219682_s_at	TBX3	6.58111	5.51103e-05
235465_at	AMER2	6.0663	2.03395e-08	224797_at	ARRDC3	6.8526	1.92363e-05	226084_at	MAP1B	6.5777	8.76597e-11
212353_at	SULF1	6.05603	7.00946e-06	235079_at	ZNF704	6.85086	7.09375e-11	222549_at	CLDN1	6.56949	7.90521e-06
242138_at	DLX1	6.04036	5.52953e-05	238625_at	C1orf168	6.85072	1.97612e-09	226756_at	CCDC71L	6.56554	2.72058e-09
228407_at	SCUBE3	6.02073	1.99858e-08	214597_at	SSTR2	6.84353	8.80112e-09	211737_x_at	PTN	6.56305	1.47769e-10
1552766_at	HS6ST2	5.99395	4.64669e-07	205031_at	EFNB3	6.84303	3.08084e-09	228185_at	ZNF25	6.55748	3.05682e-12
218380_at	LOC728392	5.99195	3.19684e-10	229084_at	CNTN4	6.83229	1.44986e-07	228640_at	PCDH7	6.54131	0.000168208
227838_at	UNC5C	5.98283	7.6323e-12	212239_at	PIK3R1	6.81035	3.34998e-10	219895_at	TMEM255A	6.51631	4.68806e-06
236222_at	MAATS1	5.97896	3.51232e-11	205666_at	FMO1	6.80928	4.02127e-06	233713_at	---	6.50665	8.47539e-07
228214_at	SOX6	5.9764	9.58067e-11	216456_at	---	6.78614	3.73364e-13	212990_at	SYNJ1	6.50525	6.35218e-10
218839_at	HEY1	5.96709	2.11052e-08	202409_at	IGF2 /// INS-IGF2	6.76346	9.54246e-06	210762_s_at	DLC1	6.48042	3.64333e-06
206104_at	ISL1	5.96286	0.000477527	230042_at	ITSN1	6.75608	9.58696e-12	203767_s_at	STS	6.47179	2.2011e-09
209596_at	MXRA5	5.96244	0.000205851	218175_at	CCDC92	6.74947	5.68432e-13	209598_at	PNMA2	6.4716	1.08061e-06
223315_at	NTN4	5.95318	8.33511e-07	231800_s_at	DMRT3	6.73965	0.00222156	228062_at	NAP1L5	6.47129	9.73171e-10
235201_at	FOXP2	5.93193	5.05219e-09	213492_at	COL2A1	6.73501	8.28413e-08	224847_at	CDK6	6.45793	2.84076e-10
213904_at	FRRS1L	5.93003	5.1901e-09	209291_at	ID4	6.72388	5.99649e-07	206197_at	NME5	6.45756	1.64478e-13
227478_at	SETBP1	5.9278	3.11298e-08	216452_at	TRPM3	6.71529	4.55944e-06	229201_at	PAK3	6.45162	1.33436e-07
225782_at	MSRB3	5.92697	5.38459e-08	235658_at	---	6.71121	5.38817e-13	212234_at	ASXL1	6.44704	6.80427e-12
228360_at	LYPD6B	5.91479	1.40156e-09	1562102_at	---	6.70464	6.86784e-08	205532_s_at	CDH6	6.44547	5.15187e-05
219779_at	ZFHX4	5.90839	2.25455e-08	209867_s_at	LPHN3	6.69027	3.10766e-12	229014_at	NR2F1-AS1	6.44373	7.34569e-10
204359_at	FLRT2 /// LOC100506718	5.89677	2.98499e-06	223557_s_at	TMEFF2	6.68732	5.75592e-09	234317_s_at	STOX2	6.44008	1.67214e-11
228821_at	ST6GAL2	5.88059	3.4668e-08	226252_at	ZBTB20	6.68617	3.04048e-11	201341_at	ENC1	6.43278	5.8972e-08
225681_at	CTHRC1	5.86915	9.3587e-09	232668_at	---	6.68184	1.92302e-07	227524_at	FZD3	6.43073	9.00445e-12
222760_at	ZNF703	5.86799	4.29231e-12	227554_at	MAGI2-AS3	6.66957	8.15036e-13	1558387_at	UG0898H09	6.42999	2.07261e-05
222761_at	BIVM	5.86485	7.34415e-16	1569661_at	NPAS3	6.66855	9.42494e-06	205358_at	GRIA2	6.41539	3.9001e-06
230369_at	GPR161	5.85114	2.85522e-10	205496_at	KIAA0408	6.66263	4.44704e-08	225809_at	PARM1	6.40729	6.06367e-07
219427_at	FAT4	5.83472	2.67332e-08	205871_at	PLGLB1 /// PLGLB2	6.65984	1.09917e-10	227203_at	FBXL17	6.40442	7.30069e-11
1559266_s_at	SKIDA1	5.83167	1.68628e-09	1557133_at	LINC00632	6.65656	1.49357e-09	226777_at	ADAM12	6.39517	7.15632e-06
203640_at	MBNL2	5.82705	6.19103e-11	215119_at	MYO16	6.64073	4.15941e-09	238877_at	EYA4	6.38388	1.846e-10
242528_at	HOXA-AS2	5.82441	7.57531e-11	237828_at	SRRM4	6.63033	1.70655e-07	226113_at	ZNF436	6.36845	2.37193e-14
230184_at	LINC01158	5.81741	2.81862e-05	215071_s_at	HIST1H2AC	6.59545	0.000105838	230861_at	DKFZP434L187 /// DKFZP434L187	6.34864	2.28594e-07
1569788_at	ST8SIA1	5.81203	7.7171e-08	1552626_a_at	TMEM163	6.56762	1.51455e-06	212486_s_at	FYN	6.34656	6.92735e-11
228481_at	---	5.80723	3.34648e-08	1561135_at	---	6.53477	3.42741e-08	223315_at	NTN4	6.329	5.23069e-07
235174_s_at	LINC01003	5.80592	3.34902e-06	204722_at	SCN3B	6.52687	7.20689e-08	219778_at	ZFPM2	6.31049	6.1888e-09
227121_at	ZBTB20	5.76544	8.4855e-11	237305_at	---	6.52634	1.95734e-09	210239_at	IRX5	6.29197	0.00183407
205475_at	SCRG1	5.76381	0.000330062	232210_at	---	6.51486	6.46184e-11	204115_at	GNG11	6.28961	5.54876e-11
204115_at	GNG11	5.76035	1.24152e-10	235664_at	---	6.47524	3.90713e-13	235497_at	LINC01128	6.27785	3.21939e-10
223618_at	FMN2	5.74814	3.21961e-08	216518_at	---	6.46817	1.87269e-10	242579_at	BMPR1B	6.27066	1.71657e-07
207177_at	PTGFR	5.73931	3.01353e-06	240425_x_at	ROBO2	6.45806	1.83519e-07	1555471_a_at	FMN2	6.26796	6.6747e-09
204823_at	NAV3	5.72813	1.28543e-07	243819_at	---	6.44329	1.40384e-07	218468_s_at	GREM1	6.25072	1.57008e-05
225442_at	DDR2	5.71806	3.38603e-05	244181_at	---	6.42408	3.17152e-09	217986_s_at	BAZ1A	6.24337	9.33712e-09
221950_at	EMX2	5.71298	0.00320813	236796_at	---	6.40147	1.22264e-10	202668_at	EFNB2	6.22228	1.0266e-12
232286_at	---	5.70921	3.05053e-07	1557395_at	IGFBP7-AS1	6.38081	1.96867e-08	242476_at	---	6.2186	2.94729e-12
222747_s_at	SCML1	5.70775	2.64575e-12	203329_at	PTPRM	6.3784	4.24958e-12	236429_at	ZNF83	6.21017	7.54111e-10
1554147_s_at	MAATS1	5.69907	3.81319e-09	221455_s_at	LOC101929777 /// WNT3	6.37774	4.78507e-07	228630_at	ZNF84	6.20713	1.79621e-10
1555719_a_at	MAATS1	5.69763	3.3848e-10	1556696_s_at	NR2F1-AS1	6.36203	7.18099e-11	1561319_at	OTX2-AS1	6.20662	3.22933e-05
230655_at	---	5.67305	4.24025e-12	236728_at	LNPEP	6.36083	6.38209e-09	214961_at	MTUS2	6.20464	4.04626e-07
224218_s_at	TRPS1	5.65975	7.53736e-10	235803_at	---	6.35789	1.43061e-07	219747_at	NDNF	6.20062	8.25067e-07
229194_at	PCGF5	5.64489	1.69452e-07	203855_at	WDR47	6.35578	1.37968e-08	237356_at	---	6.17633	2.45434e-08
221922_at	GPSM2	5.63465	1.48256e-12	220429_at	NDST3	6.34807	3.00202e-05	213790_at	ADAM12	6.17329	1.0176e-07
213609_s_at	SEZ6L	5.6218	4.2613e-06	1553415_at	SLC17A8	6.33557	1.78489e-10	234269_at	---	6.1711	4.60263e-05
212063_at	CD44	5.61626	9.125e-07	219250_s_at	FLRT3	6.32622	0.000106834	228128_x_at	PAPPA	6.15942	0.000170636
1557181_s_at	C11orf87	5.61522	2.73759e-08	202554_s_at	GSTM3	6.3249	1.45273e-13	242191_at	---	6.15285	1.30031e-14
235841_at	---	5.60936	8.8729e-08	204723_at	SCN3B	6.31308	5.87022e-08	220898_at	---	6.15256	6.54914e-08
213601_at	SLIT1	5.60803	5.24904e-07	204337_at	RGS4	6.28729	7.4242e-08	209794_at	SRGAP3	6.14761	6.75003e-11
204863_s_at	IL6ST	5.58748	4.78923e-08	228256_s_at	EPB41L4A	6.27215	1.11611e-11	209460_at	ABAT	6.14646	6.22468e-09
223169_s_at	RHOU	5.57777	4.27529e-08	206459_s_at	WNT2B	6.2626	5.24644e-08	224722_at	MIB1	6.14321	4.80231e-10
244403_at	CRB1	5.57081	1.86016e-09	236278_at	HIST1H3E	6.25916	3.69862e-09	218502_s_at	TRPS1	6.13805	1.61073e-12
224690_at	FAM210B	5.56981	1.09925e-11	229245_at	PLEKHA6	6.25529	3.00755e-07	225921_at	NIN	6.12841	1.48688e-09
235518_at	SLC8A1	5.56918	5.82789e-07	217130_at	---	6.2426	3.20839e-08	230962_at	DCLK1	6.11847	1.36215e-07
219197_s_at	SCUBE2	5.56609	6.94048e-06	223366_at	ZNF704	6.23672	2.35917e-11	242300_at	---	6.1056	1.20633e-10
201340_s_at	ENC1	5.56522	3.05889e-06	208606_s_at	WNT4	6.23123	5.19979e-05	227376_at	GLI3	6.10362	5.51296e-12
202952_s_at	ADAM12	5.56373	1.08199e-09	1552658_a_at	NAV3	6.22436	2.65922e-08	201860_s_at	PLAT	6.08941	4.35874e-07
202599_s_at	NRIP1	5.56084	1.97728e-09	206282_at	NEUROD1	6.21905	0.00155176	231898_x_at	SOX2-OT	6.08053	6.79621e-05
235017_s_at	CSRNP3	5.55656	2.66788e-11	226143_at	RAI1	6.21152	3.27222e-09	225524_at	ANTXR2	6.07687	1.2219e-12
219148_at	PBK	5.55407	5.56903e-11	221886_at	DENND2A	6.19305	8.70286e-10	213030_s_at	PLXNA2	6.07629	4.27844e-09
230130_at	SLIT2	5.55037	8.5564e-08	209699_x_at	AKR1C2 /// LOC101930400	6.18225	2.57538e-10	230302_at	RP11-48B3.4	6.07374	1.0814e-09
244174_at	LOC101926913	5.54639	2.26777e-09	242807_at	FSD1L	6.16846	1.40989e-09	244370_at	KIAA2022	6.05851	9.61463e-09
219205_at	SRR	5.54569	1.16551e-13	235616_at	TSHZ2	6.16593	7.89126e-12	219696_at	DENND1B	6.04724	4.64552e-08
211559_s_at	CCNG2	5.53593	2.44664e-08	230302_at	RP11-48B3.4	6.16355	9.50312e-10	1557430_at	SMIM17	6.04134	1.02114e-12
212646_at	RFTN1	5.52796	3.6011e-08	1562288_at	---	6.15895	8.48479e-07	209030_s_at	CADM1	6.04033	9.58442e-09
203400_s_at	TF	5.48718	3.36119e-08	236290_at	DOK6	6.1415	1.62557e-09	202769_at	CCNG2	6.01631	4.31861e-09
204135_at	FILIP1L	5.47391	1.27897e-06	214799_at	NFASC	6.13169	1.21723e-08	231037_at	---	5.9888	2.03322e-07
232979_at	MIR10A	5.47212	1.50384e-08	236420_s_at	ANO4	6.1312	1.07984e-08	1559265_at	SKIDA1	5.98457	7.12836e-09
213260_at	FOXC1	5.47047	5.29523e-11	241739_at	---	6.11722	3.14389e-10	218820_at	C14orf132	5.9775	5.6443e-09
235264_at	HCFC2	5.44915	4.28387e-09	226114_at	ZNF436	6.11383	8.23281e-12	201645_at	TNC	5.95417	0.000412991
218723_s_at	RGCC	5.44735	3.63647e-05	227526_at	CDON	6.08739	3.17744e-11	230650_at	SLCO5A1	5.94995	9.31675e-06
206742_at	FIGF /// PIR-FIGF	5.43661	1.79017e-06	213960_at	NTRK3	6.03383	1.25368e-08	212195_at	IL6ST	5.93774	2.66252e-11
205433_at	BCHE	5.43473	2.51444e-07	44783_s_at	HEY1	6.02567	1.1688e-07	233496_s_at	CFL2	5.9318	1.50828e-12
205817_at	SIX1	5.43183	5.37054e-05	205081_at	CRIP1	6.02068	1.11097e-08	218589_at	LPAR6	5.92552	6.48467e-06
202600_s_at	NRIP1	5.41225	2.59659e-09	221234_s_at	BACH2	6.01627	4.07894e-10	230022_at	CLEC18A /// CLEC18C	5.91466	4.70799e-09
211597_s_at	HOPX	5.4013	4.30172e-06	205500_at	C5	6.01463	2.16644e-10	209617_s_at	CTNND2	5.91239	1.65601e-09
202016_at	MEST	5.3995	1.44727e-10	212344_at	SULF1	6.0135	2.547e-06	225617_at	ODF2	5.90529	5.40626e-10
204222_s_at	GLIPR1	5.3982	3.50013e-09	227666_at	DCLK2	6.01042	2.30126e-09	210002_at	GATA6	5.90441	0.000355686
206070_s_at	EPHA3	5.39716	0.00012216	239907_at	---	6.00932	5.20137e-07	206189_at	UNC5C	5.89881	1.71677e-08
224184_s_at	BOC	5.38784	1.72535e-08	229187_at	LOC283788	6.00841	2.98956e-09	244112_x_at	---	5.89724	1.1047e-10
209560_s_at	DLK1	5.38404	0.000441148	225782_at	MSRB3	5.984	4.97261e-08	213268_at	CAMTA1	5.88927	7.50518e-09
244887_at	---	5.38123	3.84867e-09	204151_x_at	AKR1C1	5.9839	1.41053e-09	209618_at	CTNND2	5.88065	2.05971e-07
238533_at	EPHA7	5.371	7.10749e-07	242405_at	---	5.95575	6.14687e-11	228529_at	LSM8	5.87224	8.59371e-11
202202_s_at	LAMA4	5.3657	4.51371e-07	243339_at	---	5.94832	3.52849e-05	1558411_at	EGFEM1P	5.865	4.12672e-07
214053_at	ERBB4	5.36227	5.39517e-06	216093_at	---	5.93281	1.60295e-09	233587_s_at	SIPA1L2	5.86016	1.49842e-10
219537_x_at	DLL3	5.35928	4.61997e-08	228375_at	IGSF11	5.93258	6.27215e-09	209568_s_at	RGL1	5.83921	1.48597e-09
235666_at	ITGA8	5.35741	1.65838e-10	209459_s_at	ABAT	5.92904	2.30451e-08	239611_at	---	5.82968	2.91915e-06
219179_at	DACT1	5.33618	3.5677e-05	233799_at	---	5.92757	5.01929e-10	213712_at	ELOVL2	5.82181	1.52543e-09
223182_s_at	AGPAT3	5.33292	3.99599e-11	226186_at	TMOD2	5.91461	3.70365e-07	203440_at	CDH2	5.81872	3.08677e-09
228218_at	LSAMP	5.3324	1.71593e-11	234269_at	---	5.91027	6.02997e-05	223118_s_at	USP47	5.81173	1.44295e-13
241698_at	RFTN2	5.33102	1.99995e-10	228640_at	PCDH7	5.90985	0.000294983	227838_at	UNC5C	5.81104	1.00545e-11
202769_at	CCNG2	5.32429	1.283e-08	212810_s_at	SLC1A4	5.89529	2.88399e-09	228088_at	SESTD1	5.80496	8.11283e-12
231980_at	DOK6	5.32334	8.95121e-10	215311_at	NTRK3	5.88926	1.29962e-09	207145_at	MSTN	5.8029	0.00147245
229126_at	TMEM19	5.31741	6.10234e-16	221833_at	LOC100507577 /// LONP2 /// SIAH1	5.88918	2.33025e-15	213385_at	CHN2	5.80221	7.80068e-11
206032_at	DSC3	5.31293	1.63174e-06	202265_at	BMI1 /// COMMD3-BMI1	5.88357	1.17048e-11	228032_s_at	DENND1B	5.80112	2.00552e-09
201150_s_at	TIMP3	5.31052	3.14445e-05	204451_at	FZD1	5.88349	1.35983e-05	229580_at	CLSTN2	5.7971	1.63642e-10
218589_at	LPAR6	5.30497	1.43561e-05	1555938_x_at	VIM	5.87066	8.48932e-05	63305_at	PKNOX2	5.78806	1.26824e-09
228850_s_at	SLIT2	5.30118	4.21573e-09	212830_at	MEGF9	5.86628	5.54573e-11	213425_at	WNT5A	5.78524	1.12401e-06
226829_at	AFAP1L2	5.29561	1.11934e-06	209460_at	ABAT	5.85751	9.42414e-09	218974_at	SOBP	5.78424	8.26713e-12
205650_s_at	FGA	5.29115	2.01891e-05	237007_at	---	5.85112	1.44173e-05	209465_x_at	PTN	5.78252	1.53783e-10
235652_at	---	5.28848	1.77342e-09	209392_at	ENPP2	5.84013	4.38793e-07	213913_s_at	TBC1D30	5.76274	7.84195e-06
1554239_s_at	ZADH2	5.28122	1.54676e-11	228407_at	SCUBE3	5.83782	2.59684e-08	239629_at	---	5.76211	2.88582e-13
240815_at	---	5.27043	1.60636e-07	235174_s_at	LINC01003	5.83502	3.22764e-06	218002_s_at	CXCL14	5.75539	0.000317386
230045_at	CNTN2	5.26565	0.000545082	240112_at	---	5.81557	2.92655e-08	223588_at	THAP2	5.74971	1.46462e-06
221959_at	FAM110B	5.25898	8.35974e-12	232793_at	---	5.81043	2.38607e-07	213058_at	TTC28	5.74674	3.20681e-11
231929_at	IKZF2	5.25631	1.84476e-08	226034_at	DUSP4	5.80846	1.11901e-08	230895_at	HAPLN1	5.71682	1.00229e-07
1560425_s_at	RP11-75C9.1	5.25468	4.87499e-13	235264_at	HCFC2	5.80434	2.41565e-09	227231_at	KIAA1211	5.71306	1.57245e-09
205572_at	ANGPT2	5.24017	2.39139e-08	239741_at	PYGO1	5.80228	1.20366e-12	1554524_a_at	OLFM3	5.70689	8.4408e-05
228032_s_at	DENND1B	5.22997	5.19546e-09	206104_at	ISL1	5.80067	0.000552528	231382_at	FGF18	5.70094	1.52115e-07
243417_at	ZADH2	5.228	3.599e-09	233713_at	---	5.80045	1.99035e-06	232010_at	FSTL5	5.69341	6.06735e-06
205848_at	GAS2	5.22388	9.58383e-08	1553989_a_at	ATP6V1C2	5.77116	4.3645e-08	226800_at	EFCAB7	5.68628	5.13927e-11
232226_at	LRRC4C	5.22248	1.14608e-08	231391_at	CTXN3	5.76886	1.39635e-05	220316_at	NPAS3	5.65455	1.02913e-07
203881_s_at	DMD	5.20708	4.60861e-07	209200_at	MEF2C	5.76283	1.26043e-07	203881_s_at	DMD	5.65072	2.32816e-07
213397_x_at	RNASE4	5.20261	1.78053e-10	233499_at	LRRC7	5.7615	4.50618e-07	236947_at	---	5.64889	7.64952e-09
233255_s_at	BIVM	5.19615	2.7408e-15	226939_at	CPEB2	5.76023	5.31316e-10	215143_at	DPY19L2P2	5.64789	2.42365e-10
205493_s_at	DPYSL4	5.18822	2.8563e-08	227996_at	FARP1	5.75139	9.50344e-12	210015_s_at	MAP2	5.63794	1.56388e-08
202770_s_at	CCNG2	5.18575	6.61446e-07	210341_at	MYT1	5.74056	3.79735e-07	205500_at	C5	5.63379	3.95543e-10
204646_at	DPYD	5.18553	2.82504e-05	243163_at	HECW1	5.73636	1.05862e-07	224184_s_at	BOC	5.62649	1.17103e-08
203435_s_at	MME	5.18134	6.82499e-10	218876_at	TPPP3	5.72428	1.32337e-08	230961_at	---	5.62522	3.03272e-10
205500_at	C5	5.17645	8.86153e-10	224964_s_at	GNG2	5.71604	3.64836e-07	228943_at	MAP6	5.62321	3.0606e-09
201324_at	EMP1	5.17563	4.3302e-06	227812_at	TNFRSF19	5.71525	0.000115222	236179_at	CDH11	5.61681	7.57663e-07
1556057_s_at	NEUROD1	5.17355	0.00125239	239519_at	---	5.71436	7.0881e-10	229613_at	RP11-401P9.4	5.60517	2.18196e-10
235494_at	LSAMP	5.16535	1.13036e-12	240161_s_at	CDC20B	5.71302	1.34786e-06	206898_at	CDH19	5.60497	0.000344781
228529_at	LSM8	5.16518	2.93492e-10	242901_at	---	5.70843	4.44715e-08	240539_at	---	5.60337	2.37475e-09
213030_s_at	PLXNA2	5.1598	1.84504e-08	223810_at	KLHL1	5.70495	5.42165e-08	212240_s_at	PIK3R1	5.60271	7.07675e-09
220462_at	CSRNP3	5.15869	8.32783e-11	205934_at	PLCL1	5.70419	4.27754e-09	218888_s_at	NETO2	5.59951	4.88369e-09
225524_at	ANTXR2	5.1481	6.25119e-12	232614_at	---	5.70294	3.38059e-11	228108_at	PPM1L	5.59869	6.8489e-09
1555471_a_at	FMN2	5.14469	3.77169e-08	1553613_s_at	FOXC1	5.6984	2.97993e-10	242738_s_at	ZFHX3	5.59623	5.57388e-12
213880_at	LGR5	5.13755	4.09792e-06	202237_at	LOC101928916 /// NNMT	5.68477	1.96632e-11	226653_at	MARK1	5.58835	3.91209e-08
228149_at	C7orf60	5.13711	4.18086e-10	1552733_at	KLHDC1	5.68026	1.13298e-11	238762_at	MTHFD2L	5.57842	3.69575e-10
235230_at	PLCXD2	5.13318	1.46503e-09	231967_at	PHF20L1	5.67418	1.98078e-08	232269_x_at	METRN	5.56901	6.90985e-10
232481_s_at	SLITRK6	5.12819	3.21865e-05	1558795_at	RP3-525N10.2	5.66126	1.94159e-05	1558508_a_at	C1orf53	5.56677	2.95341e-07
229530_at	GUCY1A3	5.12724	4.96378e-08	226907_at	PPP1R14C	5.6591	1.28577e-08	235771_at	LINC00472	5.56482	1.48655e-10
205555_s_at	MSX2	5.11609	4.45954e-08	213825_at	OLIG2	5.64739	0.000312663	223366_at	ZNF704	5.5603	6.89642e-11
233257_at	---	5.1067	3.52921e-07	242999_at	ARHGEF7	5.64334	8.64122e-07	215146_s_at	TTC28	5.54853	1.37067e-09
232478_at	AB074162 /// MIR181A2HG	5.09059	1.98486e-11	209199_s_at	MEF2C	5.63365	6.26576e-08	231899_at	ZC3H12C	5.54466	1.17247e-10
204602_at	DKK1	5.06876	0.0019927	216963_s_at	GAP43	5.63147	9.88758e-09	228981_at	TMEM169	5.54104	7.65e-09
227497_at	SOX6	5.06655	2.78243e-08	206498_at	OCA2	5.63093	3.09321e-10	221805_at	NEFL	5.5409	9.8879e-08
213791_at	PENK	5.05946	3.55527e-05	206089_at	NELL1	5.62956	2.43566e-10	215058_at	DENND5B	5.52534	9.1392e-12
207457_s_at	LY6G6D /// LY6G6F	5.05148	7.61261e-10	207177_at	PTGFR	5.62496	3.5038e-06	232286_at	---	5.51973	4.01893e-07
242028_at	ZNF709	5.03719	2.04081e-10	222549_at	CLDN1	5.62411	2.25648e-05	222005_s_at	GNG3	5.51475	4.37242e-07
215767_at	ZNF804A	5.03441	2.21452e-08	1556194_a_at	HSPA4L	5.62122	4.05762e-12	227347_x_at	HES4	5.49307	2.03455e-08
205498_at	GHR	5.02609	7.48898e-08	242301_at	CBLN2	5.62107	1.42377e-09	227297_at	ITGA9	5.48895	9.98837e-12
232712_at	---	5.02401	1.15648e-13	206280_at	CDH18	5.6133	8.87519e-07	1556927_at	KCNK10	5.45619	3.01566e-05
1556606_at	NAV2	5.02029	3.54485e-05	228185_at	ZNF25	5.61087	1.31127e-11	209361_s_at	PCBP4	5.44701	2.82437e-09
203724_s_at	RUFY3	5.01482	1.42331e-07	227235_at	GUCY1A3	5.60818	1.46284e-08	202629_at	APPBP2	5.44033	1.50213e-13
218959_at	HOXC10	5.00562	2.94464e-07	218839_at	HEY1	5.60116	3.63115e-08	232481_s_at	SLITRK6	5.43838	2.12681e-05
1558170_at	---	5.00216	1.63961e-07	236705_at	TMEM196	5.59989	2.4055e-07	206343_s_at	NRG1	5.4298	9.86947e-06
227758_at	RERG	4.99878	1.27003e-09	209292_at	ID4	5.5997	5.79456e-06	201426_s_at	VIM	5.42687	1.99788e-13
219825_at	CYP26B1	4.998	1.49366e-07	222696_at	AXIN2	5.59922	5.57187e-08	229732_at	ZNF823	5.41812	7.50525e-10
232204_at	EBF1	4.99114	5.95675e-05	208334_at	NDST4	5.59651	4.02818e-07	224797_at	ARRDC3	5.39469	8.74855e-05
225381_at	MIR100HG	4.988	1.38123e-07	220727_at	KCNK10	5.59594	3.42292e-07	1555579_s_at	PTPRM	5.38966	1.29873e-08
226831_at	SLC25A46	4.98141	7.89773e-12	206071_s_at	EPHA3	5.58748	6.7392e-05	214087_s_at	MYBPC1	5.38919	0.000168665
232272_at	ZNF624	4.97541	1.29827e-10	221217_s_at	RBFOX1	5.58656	1.67488e-10	215629_s_at	DLEU2 /// DLEU2L /// MIR15A	5.37828	1.12302e-09
242186_x_at	LPHN3	4.96368	3.49519e-07	203640_at	MBNL2	5.57723	9.36925e-11	209200_at	MEF2C	5.37791	2.25026e-07
205279_s_at	GLRB	4.96201	8.77515e-10	240331_at	---	5.5768	1.34953e-07	222403_at	MTCH2	5.37516	2.37074e-11
225308_s_at	TANC1	4.96036	8.21548e-08	224565_at	MIR612 /// NEAT1	5.56474	0.000204215	226864_at	PKIA	5.36746	2.74691e-11
208121_s_at	PTPRO	4.94994	7.91831e-09	1562342_at	---	5.56378	2.82917e-08	202206_at	ARL4C	5.35728	3.60422e-07
225176_at	LNPEP	4.94796	4.03889e-13	225163_at	FRMD4A	5.56176	5.47766e-09	225239_at	MIR612 /// NEAT1	5.35642	0.00115709
215513_at	HYMAI	4.94792	1.67293e-07	241044_x_at	---	5.55507	9.56452e-09	217757_at	A2M	5.34626	0.000239442
227289_at	PCDH17	4.94763	5.45977e-06	227558_at	CBX4	5.55058	0.000615224	212344_at	SULF1	5.34261	6.14048e-06
214723_x_at	ANKRD36	4.93697	1.58185e-09	228260_at	ELAVL2	5.5467	5.16392e-06	243819_at	---	5.34037	6.31327e-07
228601_at	HAGLR	4.93649	1.52708e-11	219537_x_at	DLL3	5.54492	3.4237e-08	205080_at	RARB	5.33745	1.67899e-07
219687_at	HHAT	4.9315	2.78719e-10	1556160_a_at	---	5.54126	1.33e-07	235775_at	TMTC2	5.33247	1.37162e-09
1559265_at	SKIDA1	4.9235	4.12007e-08	217455_s_at	SSTR2	5.53779	7.456e-08	214577_at	MAP1B	5.32835	1.68357e-08
232269_x_at	METRN	4.92113	2.26733e-09	229530_at	GUCY1A3	5.52895	2.52752e-08	226250_at	ZBTB20	5.31732	3.89726e-09
212758_s_at	LOC100996668 /// ZEB1	4.90494	1.2489e-08	230595_at	PGM5-AS1	5.52215	3.22523e-09	213435_at	SATB2	5.31012	1.52512e-08
206940_s_at	POU4F1	4.89619	7.49359e-05	228017_s_at	NKAIN4	5.519	5.4882e-07	203636_at	MID1	5.30578	2.08024e-10
213147_at	HOXA10	4.89469	6.85053e-09	235652_at	---	5.51257	1.20024e-09	206601_s_at	HOXD3 /// HOXD4 /// LOC401021	5.29506	2.81896e-05
235798_at	TMEM170B	4.88911	1.33099e-07	220115_s_at	CDH10	5.5071	1.68304e-09	205257_s_at	AMPH	5.2937	8.25506e-11
221217_s_at	RBFOX1	4.88383	6.25182e-10	230010_at	SRRM4	5.50248	4.44938e-06	213348_at	CDKN1C	5.28645	4.70411e-07
212611_at	DTX4	4.88313	4.00104e-10	227032_at	PLXNA2	5.48931	2.35213e-06	232726_at	---	5.27899	2.06429e-08
204249_s_at	LMO2	4.87868	4.82369e-07	221805_at	NEFL	5.4831	1.08144e-07	209604_s_at	GATA3	5.27033	0.00521866
236335_at	GUCY1A2	4.87615	1.61056e-09	1557422_at	---	5.4789	1.28292e-06	1558856_at	DMRTA2	5.26944	2.68879e-06
229218_at	COL1A2	4.87272	1.27353e-05	214321_at	NOV	5.47617	2.47868e-09	205923_at	RELN	5.26585	2.06185e-09
219355_at	CXorf57	4.8679	3.34099e-08	205080_at	RARB	5.45081	1.40247e-07	238029_s_at	SLC16A14	5.26165	2.21206e-05
218175_at	CCDC92	4.86534	1.37035e-11	212099_at	RHOB	5.4508	6.41403e-05	228724_at	TTLL7	5.26104	7.76989e-08
213768_s_at	ASCL1	4.84713	3.93226e-07	1556920_s_at	LINC01330	5.437	1.28543e-11	212850_s_at	LRP4	5.25806	1.02631e-08
236013_at	CACNA1E	4.84499	4.51979e-09	205635_at	KALRN	5.43459	1.56323e-08	235652_at	---	5.25725	1.87616e-09
219204_s_at	SRR	4.84369	4.64438e-11	223340_at	ATL1	5.43009	3.58553e-07	238787_at	DENND1B	5.2571	5.41278e-09
238532_at	DPF3	4.83596	2.74709e-08	205431_s_at	BMP5	5.42861	7.76893e-10	222325_at	---	5.25624	1.07947e-06
209708_at	MOXD1	4.83376	4.89188e-05	209911_x_at	HIST1H2BD	5.41097	7.06934e-07	244414_at	---	5.25572	1.80599e-06
228391_at	CYP4V2	4.82769	2.02294e-12	229310_at	KLHL29	5.39341	1.39979e-09	211071_s_at	MLLT11	5.2505	1.71072e-10
214415_at	PLGLB1 /// PLGLB2	4.82231	4.08668e-10	1558387_at	UG0898H09	5.39027	6.512e-05	204547_at	RAB40B	5.24082	5.33804e-08
230435_at	FAM228B	4.81943	4.22003e-07	229004_at	ADAMTS15	5.38972	4.56406e-10	233547_x_at	PDE1A	5.23397	3.22289e-05
228630_at	ZNF84	4.8144	1.99218e-09	1558295_a_at	PPFIA2	5.37811	4.71962e-08	228280_at	ZC3HAV1L	5.23259	1.94932e-10
230935_at	HAGLROS	4.81312	1.42816e-08	230403_at	RFX3	5.3778	3.88424e-09	208933_s_at	LGALS8	5.23067	1.07605e-09
205430_at	BMP5	4.81021	5.359e-08	222780_s_at	BAALC	5.37125	2.12973e-08	240867_at	---	5.22839	3.47568e-08
238484_s_at	SSBP2	4.8023	1.5019e-10	201174_s_at	TERF2IP	5.37103	2.6763e-12	241739_at	---	5.21261	1.38627e-09
244521_at	TSHZ2	4.79794	9.53362e-08	206552_s_at	TAC1	5.36727	0.0192042	227746_at	ELAVL1	5.20894	3.47325e-09
207233_s_at	MITF	4.79349	3.02444e-08	1554722_at	TRPM3	5.34963	8.58799e-11	235438_at	---	5.20225	1.9645e-09
230412_at	NPAS3	4.79093	1.96751e-06	213601_at	SLIT1	5.33878	7.83222e-07	212594_at	MIR4680 /// PDCD4	5.19747	9.61585e-10
221541_at	CRISPLD2	4.77716	5.69707e-09	226615_at	XPR1	5.32385	1.64437e-10	242028_at	ZNF709	5.19446	1.50103e-10
225717_at	KIAA1715	4.77194	1.13608e-10	239678_at	---	5.3195	2.34408e-06	235308_at	ZBTB20	5.1863	5.23777e-08
236374_at	CTXN3	4.76879	5.56413e-06	220331_at	CYP46A1	5.31045	3.36508e-11	228843_at	ARL10	5.18332	2.18775e-13
242931_at	---	4.76835	5.4921e-09	222325_at	---	5.31036	9.92809e-07	1568604_a_at	CADPS	5.18245	3.28848e-10
205533_s_at	CDH6	4.7628	2.61613e-05	1565706_at	---	5.30853	1.4624e-07	230653_at	LOC102724356	5.18122	5.53294e-11
207414_s_at	LOC100507472 /// PCSK6	4.75361	1.04224e-08	230763_at	SPATA17	5.29475	6.58125e-10	227261_at	KLF12	5.17964	6.25585e-11
227061_at	LINC01279	4.74386	1.41762e-08	228044_at	SERP2	5.28758	4.69669e-12	219937_at	TRHDE	5.17749	0.00100615
242943_at	ST8SIA4	4.74057	2.05744e-09	1553541_at	LMX1A	5.26628	2.05348e-10	236016_at	SMARCE1	5.16401	7.44402e-11
206430_at	CDX1	4.73685	6.71102e-10	228473_at	MSX1	5.25457	3.22686e-10	242901_at	---	5.15858	1.07456e-07
204364_s_at	REEP1	4.73359	1.3356e-07	206622_at	TRH	5.24401	2.88473e-10	213416_at	ITGA4	5.15638	0.000316813
205240_at	GPSM2	4.73136	1.12389e-09	230668_at	NKAIN4	5.24356	2.79711e-08	224975_at	NFIA	5.15555	8.80717e-06
204114_at	NID2	4.73066	0.0025728	214111_at	OPCML	5.24275	6.25215e-06	208606_s_at	WNT4	5.15451	0.000169619
236532_at	C11orf87	4.72071	3.03441e-08	236095_at	NTRK2	5.23998	0.000206697	1570039_at	TMSB15B	5.1492	4.73194e-10
228128_x_at	PAPPA	4.72013	0.000786628	1561956_at	---	5.22882	3.85282e-06	243816_at	LL22NC03-N27C7.1 /// ZNF70	5.14813	2.98228e-11
212594_at	MIR4680 /// PDCD4	4.717	2.51428e-09	244403_at	CRB1	5.22758	3.36744e-09	202207_at	ARL4C	5.14183	9.13828e-07
205871_at	PLGLB1 /// PLGLB2	4.71659	2.77037e-09	229463_at	NTRK2	5.22205	7.15734e-06	204465_s_at	INA	5.12969	3.10534e-06
229288_at	EPHA7	4.71645	2.06746e-06	237802_at	XKR4	5.21719	1.35681e-06	228817_at	ALG9	5.12713	6.48993e-15
234977_at	ZADH2	4.71557	2.98522e-11	213486_at	COPG2IT1	5.21177	3.72937e-10	239082_at	FZD3	5.12442	6.14145e-13
227401_at	IL17D	4.71261	1.58266e-11	230961_at	---	5.20683	6.34551e-10	229744_at	SSFA2	5.12197	3.22673e-13
230261_at	ST8SIA4	4.69538	2.34929e-10	231230_at	KCNK10	5.1682	2.2453e-06	227238_at	MUC15	5.10694	5.69024e-05
206238_s_at	YAF2	4.69058	2.17722e-14	218502_s_at	TRPS1	5.15672	8.86106e-12	230412_at	NPAS3	5.10283	1.15886e-06
224940_s_at	PAPPA	4.68377	6.64161e-05	236131_at	RP11-2E11.9	5.15651	1.92694e-09	226677_at	ZNF521	5.10107	8.26644e-09
227563_at	FAM27E2 /// FAM27E3	4.681	4.35913e-10	222760_at	ZNF703	5.15573	1.53673e-11	1563022_at	CCDC160	5.09322	2.62361e-09
208449_s_at	FGF8	4.66881	1.57094e-06	1564378_a_at	---	5.15422	1.17336e-05	221858_at	TBC1D12	5.08795	8.67724e-11
236521_at	RP11-1109F11.5	4.6624	6.93507e-08	209610_s_at	SLC1A4	5.15352	5.56922e-07	204062_s_at	ULK2	5.08431	1.96162e-08
243561_at	---	4.65737	7.7383e-06	212611_at	DTX4	5.15054	2.34162e-10	204105_s_at	NRCAM	5.08049	9.46679e-06
221348_at	NPPC	4.65456	0.00015109	241404_at	---	5.14104	7.10744e-07	205031_at	EFNB3	5.06782	4.1445e-08
206392_s_at	RARRES1	4.65134	4.87341e-12	236081_at	SNCA	5.14039	2.12278e-07	1569472_s_at	TTC3 /// TTC3P1	5.06471	1.1833e-13
212192_at	KCTD12	4.65097	2.33616e-07	209806_at	HIST1H2BK	5.1378	8.76703e-10	232064_at	FER	5.04553	4.05352e-12
219696_at	DENND1B	4.64173	4.60954e-07	219732_at	LPPR1	5.13747	2.26481e-06	229498_at	MBNL3	5.03857	5.88622e-10
238871_at	MLLT4	4.64087	6.31027e-07	206196_s_at	RUNDC3A	5.13695	2.10109e-08	232628_at	---	5.03535	2.2358e-07
204301_at	KBTBD11	4.63817	5.79085e-12	212922_s_at	SMYD2	5.12859	2.96895e-09	235664_at	---	5.02936	4.62993e-12
220679_s_at	CDH7	4.63491	1.78592e-07	231220_at	CELF4	5.12382	1.24007e-07	205794_s_at	NOVA1	5.02711	1.59571e-09
227514_at	ITPRIPL2	4.62612	6.88514e-08	235561_at	TXNL1	5.1126	7.39017e-07	225755_at	KLHDC8B	5.01416	9.14e-10
1569208_a_at	---	4.62041	3.40993e-08	226018_at	MTURN	5.11021	3.12895e-08	243417_at	ZADH2	5.0112	5.39198e-09
230644_at	LRFN5	4.61686	8.39123e-07	234081_at	---	5.10872	1.71367e-05	225334_at	C10orf32	5.00626	1.2897e-15
229774_at	CXXC4	4.6152	1.81202e-09	227091_at	CCDC146	5.10524	8.29666e-14	241703_at	RUNDC3B	5.0038	2.97006e-07
215059_at	---	4.61493	4.97865e-06	233547_x_at	PDE1A	5.10033	3.86494e-05	205350_at	CRABP1	4.99442	4.79979e-06
232584_at	---	4.61441	1.87342e-08	1558869_at	BC039319	5.09741	2.34814e-08	228821_at	ST6GAL2	4.99386	1.44074e-07
206033_s_at	DSC3	4.60513	3.1353e-06	229994_at	NFIA	5.09612	3.96764e-08	226856_at	MUSTN1 /// TMEM110 /// TMEM110-MUSTN1	4.99007	3.24531e-05
1554507_at	NAALAD2	4.60402	3.87389e-08	225667_s_at	FAM84A	5.08628	0.000178884	238625_at	C1orf168	4.98888	3.17035e-08
203596_s_at	IFIT5	4.59769	1.13631e-09	1554140_at	WDR78	5.08549	6.32569e-10	226907_at	PPP1R14C	4.98295	4.06666e-08
235023_at	VPS13C	4.59121	2.01432e-10	207242_s_at	GRIK1	5.08517	7.69043e-09	214930_at	SLITRK5	4.95766	3.89742e-08
222171_s_at	PKNOX2	4.58912	3.5382e-08	205493_s_at	DPYSL4	5.08432	3.43843e-08	223340_at	ATL1	4.93231	8.0863e-07
220595_at	PDZRN4	4.58701	2.80862e-08	238378_at	GPRIN3	5.07515	3.41272e-06	223168_at	RHOU	4.92829	1.27461e-07
203333_at	KIFAP3	4.58683	3.88999e-11	220898_at	---	5.06897	3.33563e-07	222780_s_at	BAALC	4.92819	4.68535e-08
239069_s_at	---	4.58653	2.13753e-06	236307_at	---	5.06761	4.3926e-11	235273_at	DYX1C1	4.92248	6.7255e-10
213238_at	ATP10D	4.58427	1.03449e-07	206238_s_at	YAF2	5.06539	9.35432e-15	204915_s_at	SOX11	4.91985	8.59246e-06
207054_at	IMPG1	4.583	6.02905e-06	226933_s_at	ID4	5.06197	5.90991e-07	229638_at	IRX3	4.91496	0.000683498
208530_s_at	RARB	4.58059	2.34113e-09	225242_s_at	CCDC80	5.06078	8.55965e-07	219355_at	CXorf57	4.91194	3.06844e-08
207172_s_at	CDH11	4.57528	5.80981e-11	232138_at	MBNL2 /// MBNL2	5.05954	9.21602e-11	234989_at	MIR612 /// NEAT1	4.9053	0.00107496
213273_at	TENM4	4.57334	2.78696e-07	232369_at	---	5.05204	4.98675e-10	212233_at	MAP1B	4.89405	9.7956e-10
223827_at	TNFRSF19	4.56789	4.81642e-09	1560049_at	---	5.04637	6.65074e-06	204337_at	RGS4	4.89348	6.02754e-07
219279_at	DOCK10	4.55902	4.07716e-06	229300_at	RAB3C	5.0275	1.41899e-06	204914_s_at	SOX11	4.88775	5.48609e-06
211178_s_at	PSTPIP1	4.54597	6.64601e-10	225755_at	KLHDC8B	5.02582	8.93238e-10	229193_at	LUC7L3	4.88403	3.22838e-07
219051_x_at	METRN	4.53397	3.30334e-11	244521_at	TSHZ2	5.01566	6.32782e-08	226713_at	CCDC50	4.88319	5.3556e-10
226016_at	CD47	4.53304	2.71753e-13	239227_at	---	5.01391	3.23337e-05	237269_at	---	4.88215	1.55762e-08
214238_at	AC012065.7	4.53182	1.70661e-09	209361_s_at	PCBP4	5.00886	6.23166e-09	1552658_a_at	NAV3	4.87555	2.18323e-07
230960_at	IGDCC3	4.52883	4.86021e-09	205359_at	AKAP6	5.0042	2.33931e-08	203637_s_at	MID1	4.8634	7.52877e-11
1556989_at	---	4.52795	9.08108e-09	205532_s_at	CDH6	5.004	0.000244069	244181_at	---	4.85933	3.82799e-08
230664_at	H2BFXP	4.52598	5.029e-13	214723_x_at	ANKRD36	4.99865	1.399e-09	226117_at	TIFA	4.85579	4.18197e-10
201341_at	ENC1	4.52375	1.15534e-06	205747_at	CBLN1	4.99667	3.17605e-06	227021_at	KDM1B	4.8476	1.28337e-10
235183_at	FILIP1	4.51986	2.84935e-06	209447_at	SYNE1	4.99509	1.5423e-13	209700_x_at	PDE4DIP	4.84472	0.00150502
224797_at	ARRDC3	4.51659	0.000278511	206556_at	CLUL1	4.99364	2.25723e-07	216870_x_at	DLEU2	4.83837	1.28529e-09
204778_x_at	HOXB7	4.50482	1.07746e-08	236783_at	KCNIP4	4.99302	1.04169e-08	242273_at	LLPH	4.82195	7.7378e-10
227816_at	NTN1	4.5042	4.4189e-09	205656_at	PCDH17	4.9867	1.03634e-07	243811_at	HOXB1	4.82032	1.49627e-09
236738_at	C3orf80	4.49864	1.30124e-09	205609_at	ANGPT1	4.9813	7.99055e-05	204913_s_at	SOX11	4.81293	1.58919e-05
202947_s_at	GYPC	4.49766	2.92238e-11	240153_at	ILDR2	4.97697	7.16134e-10	1557132_at	WDR17	4.80694	3.23259e-09
212070_at	GPR56	4.48973	1.07555e-05	214376_at	MAPK10	4.97433	1.31657e-06	239884_at	CADPS	4.80666	3.17981e-10
214500_at	H2AFY	4.48373	1.49668e-11	1559282_at	---	4.96887	2.32415e-10	213388_at	LOC100996724 /// LOC100996761 /// LOC101929792 /// LOC101930416 /// PDE4DIP	4.80451	1.59637e-10
226542_at	RNF24	4.48155	7.23302e-10	1558569_at	LOC100131541	4.96263	2.01934e-08	230863_at	LRP2	4.80377	0.000432338
225016_at	APCDD1	4.4767	2.03926e-06	225239_at	MIR612 /// NEAT1	4.95798	0.00171878	222344_at	---	4.801	4.73257e-05
226186_at	TMOD2	4.4689	3.76605e-06	1559901_s_at	LINC00478	4.9491	7.21187e-10	217837_s_at	CHMP3 /// RNF103-CHMP3	4.80081	2.73266e-13
209794_at	SRGAP3	4.46514	1.54943e-09	208427_s_at	ELAVL2	4.94848	0.000161246	214639_s_at	HOXA1	4.80013	4.98251e-08
219935_at	ADAMTS5	4.45953	0.000725554	231513_at	---	4.94389	5.76352e-05	210251_s_at	RUFY3	4.7993	3.12318e-11
1553622_a_at	FSIP1	4.45619	2.32933e-05	209683_at	FAM49A	4.94164	7.53829e-08	1555370_a_at	CAMTA1	4.79691	8.27537e-11
213169_at	SEMA5A	4.45037	2.05728e-09	220173_at	CCDC176	4.94035	2.70249e-10	222566_at	SUV420H1	4.78664	1.22161e-08
203788_s_at	SEMA3C	4.44883	4.84012e-07	226534_at	KITLG	4.93823	2.11415e-06	207558_s_at	PITX2	4.78359	0.000648505
220666_at	---	4.44365	0.000459574	232711_at	---	4.93532	9.62126e-09	226615_at	XPR1	4.7834	4.80758e-10
221730_at	COL5A2	4.43574	1.35214e-05	230695_s_at	RSPH9	4.93244	1.10935e-12	200919_at	PHC2	4.78002	9.6552e-17
204694_at	AFP	4.43029	0.000894616	206935_at	PCDH8	4.92798	0.0103567	226861_at	ASB8	4.77974	2.10322e-11
243309_at	C15orf65	4.42657	3.14454e-08	212096_s_at	MTUS1	4.92741	4.52528e-07	1568920_at	---	4.75946	2.10006e-07
204062_s_at	ULK2	4.42357	7.46404e-08	233865_at	NPAS3	4.92636	1.15194e-06	222797_at	DPYSL5	4.75139	1.21641e-08
224941_at	PAPPA	4.42325	0.000435789	1557720_s_at	MYO16	4.92591	8.86165e-10	210258_at	RGS13	4.75118	0.000466149
219038_at	MORC4	4.41783	3.83643e-07	218048_at	COMMD3	4.922	4.77987e-16	225956_at	CREBRF	4.75113	1.20484e-06
240382_at	LOC101928076	4.4141	3.81262e-06	226097_at	FNDC5	4.91966	5.41176e-08	209692_at	EYA2	4.74837	7.49529e-07
202730_s_at	MIR4680 /// PDCD4	4.41242	5.53418e-09	242671_at	---	4.90912	2.8638e-09	203518_at	LYST	4.74689	2.95765e-10
213703_at	LINC00342	4.40888	2.4533e-08	205737_at	KCNQ2	4.90094	1.26096e-07	213994_s_at	SPON1	4.74095	0.00020449
232369_at	---	4.40852	2.02457e-09	206730_at	GRIA3	4.89557	1.13978e-09	206167_s_at	ARHGAP6	4.72688	4.56642e-07
216920_s_at	TARP /// TRGC2 /// TRGV9	4.40672	4.4184e-05	235699_at	REM2	4.89413	4.78322e-09	243747_at	ZNF599	4.72294	4.15923e-11
205820_s_at	APOC3	4.40446	1.68837e-05	209793_at	GRIA1	4.88788	1.19522e-07	207009_at	PHOX2B	4.71811	0.0018423
219140_s_at	RBP4	4.40197	0.000313581	205501_at	PDE10A	4.88765	1.69244e-06	230010_at	SRRM4	4.71693	1.45137e-05
1553521_at	DEFB104A /// DEFB104B	4.39597	1.21666e-11	201464_x_at	JUN	4.87645	0.0037719	202731_at	MIR4680 /// PDCD4	4.71152	9.79533e-09
244112_x_at	---	4.39586	2.03755e-09	232473_at	---	4.87532	3.79105e-08	209990_s_at	GABBR2	4.7112	6.44978e-06
202207_at	ARL4C	4.38317	3.58103e-06	222005_s_at	GNG3	4.87532	1.2257e-06	226552_at	IER5L	4.70799	8.45508e-09
230403_at	RFX3	4.37535	2.88695e-08	235046_at	INPP4B	4.87465	3.78367e-07	228302_x_at	CAMK2N1	4.70221	4.30152e-08
209343_at	EFHD1	4.36735	2.13966e-05	229072_at	RAB30	4.86774	1.28081e-09	205475_at	SCRG1	4.70047	0.00103562
226756_at	CCDC71L	4.36729	1.10356e-07	242134_at	---	4.86265	2.23324e-07	226425_at	CLIP4	4.69899	2.71523e-09
239903_at	TPBG	4.36229	4.72171e-05	226623_at	PHYHIPL	4.85857	2.38302e-05	227911_at	ARHGAP28	4.69635	7.08504e-09
233364_s_at	AK021804	4.35392	5.5981e-08	238966_at	CELF4	4.85267	2.24896e-08	201174_s_at	TERF2IP	4.69224	1.09798e-11
226143_at	RAI1	4.35345	8.73992e-08	1558388_a_at	UG0898H09	4.85022	6.62427e-05	204818_at	HSD17B2	4.69119	0.000821769
229480_at	MAGI2-AS3	4.35044	5.43096e-10	228724_at	TTLL7	4.84642	1.62477e-07	213745_at	ATRNL1	4.69037	1.27199e-07
235438_at	---	4.34898	1.17553e-08	228790_at	FAM110B	4.84581	6.7834e-09	208979_at	NCOA6	4.68921	3.01261e-11
1554474_a_at	MOXD1	4.34412	5.12201e-05	233648_at	---	4.84556	3.93862e-08	226158_at	KLHL24	4.6873	5.41724e-08
230755_at	RHBDL3	4.33976	3.81959e-07	204814_at	CADPS	4.84382	7.21697e-10	237015_at	---	4.68126	2.34364e-08
241469_at	HFM1	4.33808	1.7794e-08	232600_at	---	4.83657	7.43752e-11	227900_at	CBLB	4.67616	1.56274e-05
222844_s_at	SRR	4.33779	2.53046e-14	1559455_at	---	4.82991	1.24155e-09	214633_at	SOX3	4.67344	4.18389e-09
218976_at	DNAJC12	4.33708	2.01438e-06	215768_at	---	4.81754	6.4583e-08	241698_at	RFTN2	4.67006	7.56796e-10
230002_at	GPSM2	4.33648	8.17418e-13	228128_x_at	PAPPA	4.80423	0.00071029	226039_at	MGAT4A	4.6598	1.50116e-09
231762_at	FGF10	4.33088	1.49008e-09	238577_s_at	TSHZ2	4.78886	1.85579e-14	243915_at	---	4.65976	3.00903e-10
200878_at	EPAS1	4.32999	0.00517629	205280_at	GLRB	4.78851	8.26545e-09	229511_at	SMARCE1	4.64694	1.7992e-11
221729_at	COL5A2	4.31781	1.08557e-05	212240_s_at	PIK3R1	4.78591	3.05103e-08	1558487_a_at	TMED4	4.6447	2.26803e-11
225163_at	FRMD4A	4.31743	6.16757e-08	236577_at	PRDM6	4.78403	3.46157e-06	226962_at	ZBTB41	4.64262	3.94655e-09
220450_at	---	4.31454	3.3862e-10	214964_at	---	4.78355	1.7745e-11	216248_s_at	NR4A2	4.64006	0.0008344
226142_at	GLIPR1	4.31323	8.96377e-10	1552388_at	FLJ30901 /// SCUBE1	4.7829	1.15305e-09	220324_at	LINC00472	4.63582	6.03933e-10
210560_at	GBX2	4.31291	2.86923e-06	215506_s_at	DIRAS3	4.77933	3.55723e-11	225723_at	CCDC167	4.6334	2.70431e-11
218559_s_at	MAFB	4.31077	3.15801e-06	225334_at	C10orf32	4.77884	2.15512e-15	226018_at	MTURN	4.62585	7.96952e-08
213258_at	TFPI	4.30712	0.00406098	202948_at	IL1R1	4.77784	1.41687e-07	219051_x_at	METRN	4.62467	2.66099e-11
206307_s_at	FOXD1	4.30457	1.11017e-07	203788_s_at	SEMA3C	4.77631	2.51388e-07	1558122_s_at	CSRNP3	4.62141	4.13396e-10
231866_at	LNPEP	4.30317	1.61026e-09	1558345_a_at	LOC439911	4.77542	1.0734e-09	205675_at	MTTP	4.62073	6.89264e-05
230250_at	PTPRB	4.29881	3.91311e-06	204202_at	IQCE	4.77521	9.39821e-12	227579_at	FER	4.62049	1.44549e-11
228731_at	GUCY1A2	4.29863	2.41549e-08	209197_at	SYT11	4.77144	5.72314e-07	208663_s_at	TTC3 /// TTC3P1	4.62015	2.75654e-14
1557797_a_at	---	4.29556	1.15415e-06	216992_s_at	GRM8	4.77131	6.16812e-09	1563217_at	---	4.61268	5.58617e-07
205113_at	NEFM	4.29054	5.92933e-06	203596_s_at	IFIT5	4.76943	7.77707e-10	208073_x_at	TTC3 /// TTC3P1	4.60946	1.73082e-15
1562275_at	---	4.27531	2.17217e-07	239624_at	LOC102724689	4.76392	6.02872e-08	228728_at	CPED1	4.60865	1.29576e-05
236163_at	LIX1	4.25842	0.00074838	232481_s_at	SLITRK6	4.76342	5.45214e-05	229271_x_at	COL11A1	4.60799	8.99687e-07
229744_at	SSFA2	4.25327	2.53108e-12	230276_at	FAM49A	4.76266	2.45061e-07	218284_at	SMAD3	4.60704	4.20923e-10
220735_s_at	SENP7	4.25044	2.07981e-09	241444_at	---	4.7595	6.5349e-12	238623_at	RP3-428L16.2	4.60563	3.0511e-09
230932_at	RNF130	4.24531	2.91651e-09	1556444_a_at	LOC100288310	4.75692	1.60748e-05	219683_at	FZD3	4.60477	1.60027e-11
221795_at	NTRK2	4.24387	3.10788e-07	240216_at	---	4.75237	4.71018e-09	205151_s_at	TRIL	4.60254	4.28353e-07
229816_at	WDR78	4.24299	2.65689e-09	202506_at	SSFA2	4.75089	4.75907e-10	232305_at	HMGCLL1	4.59032	2.06854e-10
229065_at	SLC35F3	4.23955	7.89987e-07	1555370_a_at	CAMTA1	4.73444	9.49949e-11	222696_at	AXIN2	4.59011	3.28361e-07
205789_at	CD1D	4.23952	6.09207e-07	209032_s_at	CADM1	4.7239	8.32596e-07	229705_at	PIK3C3	4.58767	7.08043e-06
227155_at	LMO4	4.23376	4.74821e-07	228715_at	ZCCHC12	4.72166	6.47229e-09	205749_at	CYP1A1	4.58602	0.000116506
204365_s_at	REEP1	4.23248	2.65737e-08	221795_at	NTRK2	4.71174	1.14089e-07	200790_at	ODC1	4.58544	6.60159e-10
209683_at	FAM49A	4.231	3.2902e-07	231743_at	LOC101929777 /// WNT3	4.71106	1.05482e-06	208070_s_at	REV3L	4.58281	1.28739e-13
210174_at	NR5A2	4.22614	0.000198091	220940_at	ANKRD36B	4.70619	1.43774e-11	232037_at	IGDCC3	4.576	9.5733e-10
244623_at	KCNQ5	4.22594	4.29647e-08	236089_at	HECW2	4.70098	3.46847e-08	230143_at	RNF165	4.5719	7.50023e-07
233401_at	---	4.22551	4.4737e-05	210138_at	RGS20	4.69871	5.8893e-05	1566557_at	BAIAP2-AS1	4.56806	5.47032e-12
214051_at	TMSB15A /// TMSB15B	4.22238	7.94695e-14	240867_at	---	4.68931	9.51093e-08	224568_x_at	MALAT1	4.5664	2.43224e-06
235845_at	SP5	4.21784	0.000580277	203708_at	PDE4B	4.68843	2.73325e-05	213666_at	2015-09-06	4.56335	6.96111e-11
230030_at	HS6ST2	4.2167	3.04382e-07	1569652_at	MLLT3	4.68513	1.71565e-07	223940_x_at	MALAT1	4.56192	2.72814e-06
1552767_a_at	HS6ST2	4.21194	1.17129e-07	226275_at	MXD1	4.68403	8.0727e-07	225793_at	LIX1L	4.55927	1.25556e-07
233611_at	---	4.20931	1.72297e-06	232226_at	LRRC4C	4.67599	3.27134e-08	236524_at	---	4.55677	2.68318e-08
202629_at	APPBP2	4.20766	2.49926e-12	244112_x_at	---	4.67536	1.067e-09	217824_at	UBE2J1	4.554	1.77258e-12
229302_at	TMEM178A	4.2076	4.04389e-09	221834_at	LOC100507577 /// LONP2	4.67314	3.6287e-15	221922_at	GPSM2	4.55018	1.37371e-11
243940_at	TSHZ2	4.20409	9.05321e-10	205433_at	BCHE	4.67293	9.2564e-07	213943_at	TWIST1	4.54865	0.00197313
229623_at	TMEM150C	4.20054	1.00865e-08	213139_at	SNAI2	4.664	9.45588e-07	235230_at	PLCXD2	4.54704	4.91318e-09
226623_at	PHYHIPL	4.19672	7.22653e-05	1558401_at	ARIH1	4.65955	5.73415e-10	222760_at	ZNF703	4.54682	5.77619e-11
230712_at	LOC101930059 /// LOC102724250 /// NBPF1 /// NBPF11 /// NBPF15	4.19289	3.0109e-12	229893_at	FRMD3	4.65757	2.14545e-08	239848_at	EIF3M	4.54599	3.16177e-06
236038_at	RNF150	4.18749	1.57728e-11	243549_at	---	4.64647	4.36577e-05	236831_at	CCDC50	4.5438	9.13354e-10
236862_at	AJ420595 /// GOPC	4.18308	7.37985e-10	216059_at	PAX3	4.64207	1.55887e-08	230692_at	LOC157503 /// XKR4	4.53827	1.01094e-06
227235_at	GUCY1A3	4.18069	2.30974e-07	230622_at	MLLT4	4.64171	7.39969e-08	216247_at	RPS20 /// SNORD54	4.53551	1.75851e-09
221801_x_at	NEFL	4.17969	9.61353e-06	203595_s_at	IFIT5	4.64165	4.51793e-10	213791_at	PENK	4.53193	7.839e-05
228280_at	ZC3HAV1L	4.17684	2.0412e-09	227624_at	TET2	4.64032	2.33972e-10	244433_at	---	4.53121	2.65577e-07
237435_at	---	4.17539	1.10704e-07	223985_at	FSD1L	4.63985	1.31041e-07	1568603_at	CADPS	4.52709	5.02412e-08
206432_at	HAS2	4.17368	0.00127165	1568920_at	---	4.63927	2.65814e-07	228063_s_at	NAP1L5	4.52567	3.95315e-10
235489_at	RHOJ	4.17288	8.51993e-06	210809_s_at	POSTN	4.63843	0.0039227	1569661_at	NPAS3	4.51786	0.000131902
226117_at	TIFA	4.17205	2.09563e-09	210073_at	ST8SIA1	4.63758	6.05099e-06	210645_s_at	TTC3 /// TTC3P1	4.51704	1.47088e-10
229357_at	ADAMTS5	4.17165	0.000407013	241837_at	---	4.61714	1.94222e-09	230285_at	SVIP	4.50587	3.50805e-11
230144_at	GRIA3	4.16425	3.60543e-08	201939_at	PLK2	4.61555	0.000135541	225339_at	SPAG9	4.50455	5.10933e-09
240331_at	---	4.16181	1.8141e-06	1556158_at	FAM154B	4.61123	7.90096e-12	37892_at	COL11A1	4.50417	6.03803e-08
235616_at	TSHZ2	4.15837	4.41055e-10	231873_at	BMPR2	4.60519	1.98336e-12	215307_at	ZNF529	4.49574	1.18572e-09
201843_s_at	EFEMP1	4.15764	8.28101e-06	223672_at	SGIP1	4.60032	2.96178e-05	213742_at	SRSF11	4.49514	6.79613e-09
213012_at	NEDD4	4.15724	5.09816e-10	214183_s_at	TKTL1	4.59833	6.03386e-05	239768_x_at	GPATCH2	4.49079	1.445e-08
226709_at	ROBO2	4.15071	8.97268e-06	243940_at	TSHZ2	4.59505	3.44622e-10	230098_at	PHF20L1	4.47775	9.26962e-10
219737_s_at	PCDH9	4.13562	1.19797e-07	208978_at	CRIP2	4.59368	6.2939e-10	205578_at	ROR2	4.47298	6.5039e-07
214230_at	CDC42	4.12992	1.19646e-06	227478_at	SETBP1	4.58658	3.01731e-07	206018_at	FOXG1	4.46912	3.54645e-06
232711_at	---	4.12849	5.75788e-08	1559222_at	---	4.57858	9.16569e-08	1554239_s_at	ZADH2	4.46305	9.05484e-11
226909_at	ZNF518B	4.12842	1.36403e-11	205794_s_at	NOVA1	4.57717	4.08758e-09	225202_at	RHOBTB3	4.45019	1.26754e-10
212593_s_at	MIR4680 /// PDCD4	4.1273	6.24254e-09	237310_at	---	4.57268	3.73452e-06	214078_at	AF070581	4.44545	5.9279e-05
203910_at	ARHGAP29	4.12672	2.65019e-06	208579_x_at	H2BFS	4.57094	1.27831e-06	1555928_at	---	4.43809	9.91895e-09
232431_at	NR3C1	4.12476	0.000295362	242443_at	ZC3H14	4.55841	5.408e-08	1557293_at	LINC00969	4.43648	1.35405e-08
202731_at	MIR4680 /// PDCD4	4.10808	3.98127e-08	213913_s_at	TBC1D30	4.5573	4.37805e-05	231873_at	BMPR2	4.43384	3.03687e-12
222853_at	FLRT3	4.10432	0.00128233	236088_at	NTNG1	4.54254	1.30129e-07	242438_at	ASXL1	4.43216	2.53138e-07
226101_at	PRKCE	4.10322	5.64057e-08	226831_at	SLC25A46	4.54208	2.12718e-11	205150_s_at	TRIL	4.42345	3.41891e-07
229004_at	ADAMTS15	4.10131	7.46749e-09	239672_at	---	4.53822	2.14684e-07	214608_s_at	EYA1	4.41084	1.74656e-07
209119_x_at	NR2F2	4.10034	3.23244e-07	243036_at	CCDC30	4.53776	1.13821e-09	1552626_a_at	TMEM163	4.4046	3.02627e-05
204036_at	LPAR1	4.09907	9.40769e-06	214639_s_at	HOXA1	4.53341	8.61462e-08	204917_s_at	MLLT3	4.39248	2.87387e-08
209793_at	GRIA1	4.0939	6.41363e-07	1564164_at	DENND1B	4.5298	1.11653e-07	235465_at	AMER2	4.39087	3.66132e-07
237305_at	---	4.08098	1.54008e-07	235518_at	SLC8A1	4.52613	3.28865e-06	224970_at	NFIA	4.38901	1.92879e-06
213268_at	CAMTA1	4.07707	2.38234e-07	207195_at	CNTN6	4.52467	1.04383e-05	227977_at	ZADH2	4.38822	6.01935e-09
205108_s_at	APOB	4.07543	0.000102067	205533_s_at	CDH6	4.52142	3.87672e-05	202609_at	EPS8	4.38263	6.60985e-11
232939_at	---	4.0738	4.69097e-09	219501_at	ENOX1	4.51996	7.62621e-11	239863_at	RP11-305E6.4	4.37752	8.99839e-10
244579_at	---	4.0682	1.0377e-11	206858_s_at	HOXC6	4.51755	0.004748	1553613_s_at	FOXC1	4.37688	4.08262e-09
228479_at	SOAT1	4.06808	2.99424e-08	215143_at	DPY19L2P2	4.51155	2.2433e-09	235494_at	LSAMP	4.37522	6.86886e-12
208936_x_at	LGALS8	4.06751	9.84203e-09	240629_at	---	4.5042	6.94012e-13	202975_s_at	RHOBTB3	4.37255	1.01019e-08
221916_at	NEFL	4.06435	7.28031e-06	211379_x_at	B3GALNT1	4.50272	2.10287e-08	214415_at	PLGLB1 /// PLGLB2	4.36998	1.15214e-09
224002_s_at	FKBP7	4.06155	9.59896e-11	226326_at	PCGF5	4.49994	2.58478e-06	220666_at	---	4.36917	0.000511698
1556444_a_at	LOC100288310	4.06123	5.57778e-05	219695_at	SMPD3	4.4998	1.11567e-06	219148_at	PBK	4.36868	6.4979e-10
227467_at	RDH10	4.05904	3.06557e-07	238763_at	RBM20	4.49605	3.6309e-09	235146_at	TMCC3	4.36832	1.69605e-06
238861_at	SSBP2	4.05686	1.02601e-09	227978_s_at	ZADH2	4.49346	1.50158e-07	240927_at	---	4.36577	2.24005e-06
207090_x_at	ZFP30	4.05649	3.57116e-10	215828_at	---	4.48222	6.99403e-08	225485_at	CEP41	4.36482	4.30421e-10
227565_at	KLHL5	4.05541	1.4154e-10	232603_at	DCDC1 /// DCDC5	4.48138	5.12039e-07	242389_at	LUC7L3	4.36335	3.98435e-07
206189_at	UNC5C	4.05449	5.45779e-07	229201_at	PAK3	4.47451	2.7341e-06	213145_at	FBXL14	4.35967	5.93698e-09
219789_at	NPR3	4.05361	7.62542e-05	232034_at	LINC00537	4.46499	5.26225e-10	238964_at	FIGN	4.35851	2.13919e-10
227624_at	TET2	4.05247	1.03583e-09	1562477_at	EBF2	4.4535	2.95902e-09	212870_at	SOS2	4.35653	1.78177e-08
230143_at	RNF165	4.05152	2.29089e-06	210839_s_at	ENPP2	4.44909	2.65627e-07	212249_at	PIK3R1	4.35355	1.87122e-07
228993_s_at	BBIP1	4.05044	6.65033e-10	1566867_at	---	4.44734	1.63679e-08	240625_at	---	4.35316	5.40467e-09
217621_at	SLC6A2	4.04852	0.000675945	213768_s_at	ASCL1	4.44375	8.62198e-07	219213_at	JAM2	4.34879	1.38232e-07
205198_s_at	ATP7A	4.04759	3.88013e-10	239031_at	SSTR2	4.44233	1.04196e-09	227562_at	LAMTOR3	4.34491	1.61298e-11
206197_at	NME5	4.03901	2.24129e-11	235273_at	DYX1C1	4.4419	1.94231e-09	235556_at	CREBRF	4.34464	1.19892e-08
226691_at	TNRC18	4.02648	5.2322e-10	244433_at	---	4.4387	3.22676e-07	218197_s_at	OXR1	4.34149	2.40244e-10
209897_s_at	SLIT2	4.0255	2.2737e-08	225656_at	EFHC1	4.43709	2.48765e-12	1569652_at	MLLT3	4.34008	3.53651e-07
237411_at	ADAMTS6	4.0202	1.29473e-07	233223_at	---	4.43516	3.44298e-08	242807_at	FSD1L	4.33892	3.87851e-08
230372_at	HAS2	4.01629	0.000164678	213056_at	FRMD4B	4.43301	2.01144e-10	205919_at	HBE1	4.33495	7.89387e-06
242301_at	CBLN2	4.01396	4.03753e-08	213268_at	CAMTA1	4.41973	1.06536e-07	243868_at	RFX3	4.33389	2.84239e-10
1561135_at	---	4.00692	2.43261e-06	232869_at	SRGAP3	4.41947	1.25751e-07	204464_s_at	EDNRA	4.33227	0.000100034
218541_s_at	C8orf4	4.00208	1.18535e-05	227061_at	LINC01279	4.41937	2.87014e-08	222791_at	RSBN1	4.32846	3.04185e-08
239611_at	---	3.99405	5.5081e-05	228390_at	RAB30	4.41779	3.8921e-10	233139_at	---	4.32834	2.22281e-07
214608_s_at	EYA1	3.99365	4.66449e-07	229818_at	SVOP	4.41429	2.46164e-07	207233_s_at	MITF	4.32691	8.24561e-08
244783_at	YAF2	3.99177	1.31941e-14	1556580_a_at	RP11-981G7.6	4.41396	2.08399e-12	202766_s_at	FBN1	4.30848	7.65987e-05
235736_at	SMKR1	3.99072	2.67536e-07	217076_s_at	HOXD3 /// HOXD4 /// LOC401021	4.41309	1.7608e-05	227766_at	LIG4	4.30615	2.43643e-09
1564139_at	A2M-AS1	3.99016	1.72752e-09	226448_at	FAM89A /// MIR1182	4.4101	9.67374e-08	209711_at	SLC35D1	4.3039	4.865e-12
227792_at	ITPRIPL2	3.98909	3.42474e-07	238532_at	DPF3	4.40917	6.75502e-08	227230_s_at	KIAA1211	4.2973	2.67598e-10
203518_at	LYST	3.98741	1.97759e-09	201116_s_at	CPE	4.40903	2.32549e-13	47550_at	LZTS1	4.29311	4.64702e-07
236947_at	---	3.98635	2.17412e-07	241703_at	RUNDC3B	4.40407	9.36951e-07	212308_at	CLASP2	4.29076	4.72767e-11
219682_s_at	TBX3	3.98244	0.00118677	238009_at	SOX5	4.40362	4.09225e-06	212062_at	ATP9A	4.2907	4.3317e-10
226828_s_at	HEYL	3.98239	4.12857e-07	201150_s_at	TIMP3	4.40297	0.000118272	212468_at	SPAG9	4.28792	3.67552e-08
219134_at	ELTD1	3.97875	1.55059e-06	203304_at	BAMBI	4.39019	2.93218e-05	203695_s_at	DFNA5	4.2852	1.4026e-09
209815_at	PTCH1	3.97641	1.87798e-08	232174_at	AK025288	4.38953	0.000180904	222161_at	NAALAD2	4.28449	1.79512e-08
202630_at	APPBP2	3.97489	1.70372e-09	219908_at	DKK2	4.3791	1.21753e-07	213362_at	PTPRD	4.28304	1.20299e-13
212188_at	KCTD12	3.97292	6.74935e-06	202976_s_at	RHOBTB3	4.37886	5.31256e-09	226676_at	ZNF521	4.27962	6.84628e-09
203695_s_at	DFNA5	3.96632	3.31778e-09	240397_x_at	---	4.37796	4.59935e-07	225176_at	LNPEP	4.27344	2.08073e-12
218100_s_at	IFT57	3.9599	4.56757e-13	239544_at	---	4.37792	3.73579e-06	236277_at	AF070581	4.26835	0.000142584
225921_at	NIN	3.95823	1.00334e-07	233401_at	---	4.37149	3.42549e-05	204813_at	MAPK10	4.26714	9.16264e-09
202609_at	EPS8	3.95239	2.16672e-10	229125_at	KANK4	4.3704	0.00173225	224860_at	TMEM261	4.25749	7.80168e-08
214628_at	NHLH1	3.94802	2.43033e-05	208443_x_at	SHOX2	4.36298	2.97913e-06	237116_at	LOC646903	4.25502	1.85491e-09
206289_at	HOXA4	3.93978	2.77682e-08	225524_at	ANTXR2	4.35152	3.8126e-11	235970_at	LCORL	4.24951	1.01318e-09
243041_s_at	---	3.93861	2.93024e-08	210251_s_at	RUFY3	4.34889	9.1215e-11	1555989_at	DAAM1	4.24857	5.64996e-11
1554966_a_at	FILIP1L	3.93529	1.71574e-05	226814_at	ADAMTS9	4.34716	1.03828e-06	228751_at	CLK4	4.24763	1.47546e-09
229084_at	CNTN4	3.93206	1.34937e-05	239232_at	MSI2	4.34692	2.93863e-05	231042_s_at	---	4.2473	6.41031e-07
223340_at	ATL1	3.92875	6.15418e-06	233369_at	---	4.34412	1.69119e-07	1558220_at	---	4.24306	3.36922e-08
235368_at	ADAMTS5	3.92608	0.000146942	226641_at	ANKRD44	4.34069	5.852e-08	225912_at	TP53INP1	4.24204	1.40574e-07
216059_at	PAX3	3.92591	8.76552e-08	235497_at	LINC01128	4.33682	1.11876e-08	222761_at	BIVM	4.23901	2.53905e-14
229378_at	STOX1	3.92446	2.81038e-06	218656_s_at	LHFP	4.33107	2.66295e-08	230192_at	TRIM13	4.23829	3.0506e-08
223118_s_at	USP47	3.92023	1.07217e-11	218793_s_at	SCML1	4.32799	1.51255e-07	221834_at	LOC100507577 /// LONP2	4.22922	1.16698e-14
227499_at	FZD3	3.9184	5.04116e-09	213397_x_at	RNASE4	4.32531	1.2067e-09	209911_x_at	HIST1H2BD	4.22655	5.7486e-06
222403_at	MTCH2	3.9175	7.15509e-10	223594_at	TMEM117	4.31688	5.96995e-10	209883_at	COLGALT2	4.2241	2.5017e-07
227828_s_at	EVA1A	3.91631	1.33117e-09	209591_s_at	BMP7	4.31357	4.53792e-05	234105_at	---	4.21413	3.62641e-07
203908_at	SLC4A4	3.91619	3.92547e-06	228630_at	ZNF84	4.30861	6.26421e-09	219825_at	CYP26B1	4.21387	7.26631e-07
204567_s_at	ABCG1	3.91487	8.14626e-05	228551_at	DENND5B	4.30353	4.8436e-13	228905_at	PCM1	4.21367	1.66576e-07
202206_at	ARL4C	3.91377	5.78769e-06	230644_at	LRFN5	4.29907	1.60183e-06	226101_at	PRKCE	4.20983	4.31732e-08
206876_at	SIM1	3.91311	7.77522e-08	212774_at	ZBTB18	4.29704	2.33365e-09	217985_s_at	BAZ1A	4.20273	2.84734e-07
227550_at	GFRA1	3.91095	0.000137599	213666_at	2015-09-06	4.29534	1.35748e-10	229480_at	MAGI2-AS3	4.20095	7.99049e-10
221834_at	LOC100507577 /// LONP2	3.90902	3.09711e-14	236373_at	---	4.2936	3.10673e-09	228914_at	---	4.1999	9.60823e-09
218284_at	SMAD3	3.90064	2.64537e-09	206194_at	HOXC4	4.29213	8.0348e-07	244295_at	---	4.1998	5.16962e-05
206239_s_at	SPINK1	3.89807	0.000583224	1569433_at	SAMD5	4.27786	1.45231e-08	202976_s_at	RHOBTB3	4.19866	8.30419e-09
1558579_at	FLJ37786	3.89511	0.00311279	241310_at	NEK5	4.26921	2.37257e-08	229893_at	FRMD3	4.19782	6.10505e-08
226335_at	RPS6KA3	3.88302	4.0959e-11	209030_s_at	CADM1	4.2678	2.31676e-07	240214_at	RWDD1	4.19647	1.03677e-08
214985_at	EXT1	3.87392	3.09698e-07	238617_at	KIF26B	4.26297	5.08511e-05	1556682_s_at	---	4.19325	3.83978e-08
204929_s_at	VAMP5	3.87287	4.43811e-10	240173_at	GPRIN3	4.26046	8.83324e-06	225922_at	FNIP2	4.19228	1.70254e-12
235672_at	MAP6	3.87088	2.21091e-06	229480_at	MAGI2-AS3	4.25831	6.87319e-10	234081_at	---	4.18917	7.62178e-05
219511_s_at	SNCAIP	3.87087	3.80955e-06	222871_at	KLHDC8A	4.25777	5.68122e-07	208662_s_at	TTC3 /// TTC3P1	4.18653	3.88255e-16
229247_at	FBLN7	3.86682	8.53172e-10	229169_at	TTC18	4.25459	3.38332e-07	222156_x_at	CCPG1 /// DYX1C1-CCPG1	4.18069	2.2291e-09
221019_s_at	COLEC12	3.86323	5.09687e-05	235486_at	KIAA1549L	4.2545	3.34288e-06	231866_at	LNPEP	4.17734	2.2278e-09
1553202_at	STOX1	3.86099	3.77871e-07	225144_at	BMPR2	4.25253	7.50297e-13	205338_s_at	DCT	4.17705	1.15456e-06
228121_at	TGFB2	3.8597	2.12595e-05	202507_s_at	SNAP25	4.2455	1.23925e-09	207443_at	NR2E1	4.17476	0.000547946
1559067_a_at	LOC158402 /// RP11-4O1.2	3.85945	6.80898e-08	213745_at	ATRNL1	4.23871	3.35398e-07	237411_at	ADAMTS6	4.17036	8.86312e-08
209866_s_at	LPHN3	3.85904	4.60975e-11	226864_at	PKIA	4.23582	3.32225e-10	221217_s_at	RBFOX1	4.16514	3.34641e-09
203477_at	COL15A1	3.85752	1.48999e-05	225176_at	LNPEP	4.23398	2.31961e-12	244655_at	LOC100507311	4.16324	4.54274e-08
1555929_s_at	---	3.85471	3.46766e-06	228461_at	SH3RF3	4.23343	4.41549e-05	217404_s_at	COL2A1	4.1605	1.22684e-06
222519_s_at	IFT57	3.85464	2.76061e-11	219574_at	2015-03-01	4.23251	6.42848e-10	226189_at	ITGB8	4.15798	7.61067e-07
227481_at	CNKSR3	3.85336	6.20225e-09	238603_at	LINC00925	4.23126	1.52328e-06	203132_at	RB1	4.15725	2.684e-10
227524_at	FZD3	3.85025	1.74945e-09	237015_at	---	4.22639	6.517e-08	217863_at	PIAS1	4.15701	5.25819e-10
236442_at	DPF3	3.84443	1.18786e-10	231863_at	ING3	4.22495	3.69884e-06	201798_s_at	MYOF	4.15679	0.00230655
238621_at	FMN1	3.84309	1.01913e-09	213257_at	SARM1	4.22126	3.30648e-10	216086_at	SV2C	4.15551	3.94694e-06
204547_at	RAB40B	3.83842	1.03457e-06	219038_at	MORC4	4.22044	5.9338e-07	222237_s_at	ZNF112	4.15006	5.26159e-10
228653_at	SAMD5	3.83713	1.17622e-05	238495_at	LRRC57	4.21982	9.61667e-11	235004_at	RBM24	4.14796	1.23041e-05
219869_s_at	SLC39A8	3.82581	3.05739e-05	204810_s_at	CKM	4.21165	5.89527e-11	201117_s_at	CPE	4.14684	1.56428e-09
213167_s_at	SLC5A3	3.81797	2.08755e-07	239970_at	---	4.20901	3.66222e-07	1562275_at	---	4.14563	2.9465e-07
224860_at	TMEM261	3.81651	2.42847e-07	1553126_a_at	SLC39A12	4.20164	2.06523e-09	233401_at	---	4.14305	5.22751e-05
203817_at	GUCY1B3	3.81304	8.97613e-07	241698_at	RFTN2	4.19234	2.39668e-09	219204_s_at	SRR	4.13725	2.60803e-10
226701_at	GJA5	3.80941	6.92829e-07	1566491_at	---	4.19007	6.97547e-07	226808_at	ZNF862	4.13715	7.16218e-10
228843_at	ARL10	3.80888	7.44462e-12	205498_at	GHR	4.18766	4.19472e-07	230187_s_at	LOC101929855 /// LOC102724851	4.13428	2.6837e-11
209686_at	S100B	3.80775	0.00043894	209198_s_at	SYT11	4.18496	6.96207e-07	212899_at	CDK19	4.13289	8.45109e-11
241858_at	TNNI3K	3.80686	3.25181e-07	227193_at	SLC30A4	4.17915	4.48084e-09	1560652_at	RP6-24A23.7	4.13011	0.00388574
236131_at	RP11-2E11.9	3.80479	4.49003e-08	235798_at	TMEM170B	4.17862	5.83323e-07	226535_at	ITGB6 /// LOC100505984	4.13	0.000818107
218197_s_at	OXR1	3.80445	1.09472e-09	230660_at	SERTAD4	4.17556	7.45113e-08	236538_at	GRIA2	4.12755	0.000118856
223493_at	FBXO4	3.80007	2.8269e-09	213832_at	KCND3	4.17539	1.85504e-10	225886_at	DDX5	4.12039	5.23607e-09
207147_at	DLX2	3.79511	0.00022748	203637_s_at	MID1	4.17158	3.97599e-10	218876_at	TPPP3	4.11905	2.88683e-07
233977_at	GREB1L	3.78358	3.83917e-05	225717_at	KIAA1715	4.16557	4.98188e-10	221942_s_at	GUCY1A3	4.11358	4.43746e-07
212468_at	SPAG9	3.77409	1.41751e-07	209293_x_at	ID4	4.16496	7.80361e-08	222654_at	IMPAD1	4.11302	2.37123e-09
209813_x_at	TARP /// TRGC2 /// TRGV9	3.76801	4.15127e-05	216724_at	DCLK2	4.16281	1.94193e-06	228977_at	LOC729680	4.11295	1.50405e-09
231767_at	HOXB4	3.7661	3.88508e-10	201117_s_at	CPE	4.16174	1.50306e-09	239710_at	FIGN	4.11287	3.9513e-09
204865_at	CA3	3.76341	6.10289e-09	209031_at	CADM1	4.15297	3.27692e-07	1558732_at	MAP4K4	4.11099	3.32261e-06
209909_s_at	TGFB2	3.75709	8.64671e-06	216247_at	RPS20 /// SNORD54	4.15245	4.52024e-09	205201_at	GLI3	4.10931	1.15067e-09
230653_at	LOC102724356	3.75018	1.90442e-09	228280_at	ZC3HAV1L	4.152	2.18036e-09	209301_at	CA2	4.10917	3.39275e-05
229285_at	RNASEL	3.74818	1.14453e-09	207676_at	ONECUT2	4.15064	4.76694e-07	215045_at	CELF3	4.1091	3.105e-06
63305_at	PKNOX2	3.74495	9.89538e-08	203854_at	CFI	4.14861	9.62156e-05	1569512_at	---	4.108	5.57551e-09
240624_x_at	RP1-170O19.17	3.74402	8.18836e-08	244783_at	YAF2	4.14754	8.20238e-15	217452_s_at	B3GALT2	4.10645	0.00137525
241789_at	RBMS3	3.74175	2.42522e-06	219550_at	ROBO3	4.14742	8.14047e-05	226446_at	HES6	4.10605	4.85119e-07
209841_s_at	LRRN3	3.74014	5.84146e-05	1556451_at	---	4.14546	1.63598e-09	205330_at	MN1	4.1038	1.52909e-05
215768_at	---	3.73894	7.91756e-07	203232_s_at	ATXN1	4.14528	4.15505e-09	231859_at	C14orf132	4.09391	1.27609e-07
205790_at	SKAP1	3.7365	5.78489e-10	220231_at	PPP1R17	4.14339	0.00629496	213405_at	RAB22A	4.07966	1.63192e-10
221030_s_at	ARHGAP24	3.73148	1.5291e-09	204035_at	SCG2	4.13741	0.000664625	232878_at	NR2F2-AS1	4.07905	2.07358e-06
1553485_at	CCDC140	3.72963	8.65767e-08	232269_x_at	METRN	4.1326	1.37295e-08	236796_at	---	4.07895	1.01705e-08
227376_at	GLI3	3.7282	1.02851e-09	230418_s_at	GALNT16	4.12758	1.08506e-06	231230_at	KCNK10	4.07851	1.60832e-05
215806_x_at	TARP /// TRGC2 /// TRGV9	3.72696	9.95484e-05	235031_at	---	4.12356	2.25876e-11	52975_at	MVB12B	4.07759	6.09749e-10
226158_at	KLHL24	3.72035	5.55323e-07	230305_at	DNAJC15	4.12173	4.16553e-08	229642_at	ARHGEF7	4.07752	4.35197e-06
239519_at	---	3.7141	5.70297e-08	220543_at	C21orf62	4.12125	5.6424e-13	239024_at	ZNF148	4.07644	7.53774e-09
244370_at	KIAA2022	3.71311	9.71557e-07	205549_at	PCP4	4.12114	4.11617e-07	228574_at	TMTC2	4.0759	9.41008e-10
1566557_at	BAIAP2-AS1	3.71213	6.33254e-11	203231_s_at	ATXN1	4.12022	5.83061e-08	212921_at	SMYD2	4.0745	3.83725e-09
222797_at	DPYSL5	3.71148	1.58426e-07	242287_at	CLIP1	4.12015	3.96147e-08	217825_s_at	UBE2J1	4.0731	1.7808e-14
244107_at	DSC3	3.70599	7.27893e-10	238878_at	ARX	4.11139	0.0203004	211555_s_at	GUCY1B3	4.06797	2.59651e-09
202992_at	C7	3.70565	2.92492e-08	210032_s_at	SPAG6	4.11044	1.49391e-06	235575_at	---	4.06546	4.76491e-09
222553_x_at	OXR1	3.69318	5.94282e-11	205103_at	C1orf61	4.10838	1.39251e-09	236163_at	LIX1	4.06138	0.00100526
219381_at	C5orf42	3.69134	4.77713e-07	242708_at	---	4.09744	1.20769e-08	233223_at	---	4.05986	8.52355e-08
235782_at	AGO3	3.68571	7.9581e-11	203603_s_at	ZEB2	4.09626	0.000765726	1555602_a_at	ELAVL3	4.05521	1.00492e-06
213392_at	IQCK	3.68309	1.10004e-10	214985_at	EXT1	4.09438	1.74916e-07	229053_at	SYT17	4.05454	1.53791e-05
207144_s_at	CITED1	3.67892	5.45252e-09	218874_s_at	ATAT1	4.09385	4.96225e-09	229004_at	ADAMTS15	4.05271	8.51099e-09
229732_at	ZNF823	3.67328	4.30181e-08	230729_at	RP11-355B11.2	4.09132	3.23684e-10	231227_at	---	4.05148	0.000146509
229376_at	PROX1	3.67122	6.61029e-07	206408_at	LRRTM2	4.08915	5.83442e-08	235874_at	PRSS35	4.05047	0.000140965
231213_at	PDE1A	3.66736	0.00112375	213348_at	CDKN1C	4.08581	4.48357e-06	234977_at	ZADH2	4.04832	1.64311e-10
217837_s_at	CHMP3 /// RNF103-CHMP3	3.66267	6.83738e-12	240758_at	---	4.085	1.33523e-06	219181_at	LIPG	4.04777	2.68806e-06
219670_at	BEND5	3.65561	8.68492e-11	242396_at	NR2F2	4.08427	4.25203e-08	241365_at	SATB1	4.04718	2.12799e-07
213652_at	PCSK5	3.65273	2.97807e-07	239765_at	CPEB3	4.08359	6.2048e-06	224909_s_at	PREX1	4.04476	6.49331e-10
227665_at	BC062753	3.65061	7.28071e-09	206078_at	KALRN	4.08098	2.26009e-07	205524_s_at	HAPLN1	4.04295	9.29589e-06
225339_at	SPAG9	3.64836	5.06723e-08	243666_at	CELF4	4.08011	6.72168e-07	1556629_a_at	SNAP25	4.0417	4.64125e-09
209437_s_at	SPON1	3.64675	1.98566e-09	225921_at	NIN	4.07951	7.30087e-08	227255_at	PDIK1L	4.04094	1.91673e-10
220316_at	NPAS3	3.63778	5.73785e-06	204644_at	ENOX2	4.07623	1.13486e-06	227792_at	ITPRIPL2	4.03788	3.02654e-07
240927_at	---	3.6315	1.22538e-05	212724_at	RND3	4.07551	3.79713e-08	227572_at	USP30	4.03654	1.43856e-10
239291_at	TRPM3	3.62994	0.000135947	215321_at	RUNDC3B	4.07316	3.44244e-06	202286_s_at	TACSTD2	4.02702	0.0103299
210033_s_at	SPAG6	3.62937	4.84009e-06	223204_at	FAM198B	4.07147	0.000126347	229245_at	PLEKHA6	4.02665	1.14812e-05
209840_s_at	LRRN3	3.6257	2.38569e-05	214762_at	ATP6V1G2	4.06951	1.43112e-08	225484_at	CEP41	4.02322	1.08261e-09
239629_at	---	3.6217	5.22308e-11	223168_at	RHOU	4.0693	7.76677e-07	204731_at	TGFBR3	4.02122	8.07315e-08
227020_at	YPEL2	3.62155	8.73425e-06	207233_s_at	MITF	4.06831	1.54089e-07	222437_s_at	CHMP3 /// RNF103-CHMP3	4.01878	1.93692e-15
212062_at	ATP9A	3.62143	3.10481e-09	224218_s_at	TRPS1	4.0643	2.05737e-08	204246_s_at	DCTN3	4.00953	1.425e-13
238919_at	PCDH9	3.62132	4.74232e-07	218888_s_at	NETO2	4.05574	1.11263e-07	202730_s_at	MIR4680 /// PDCD4	4.00875	1.54626e-08
206972_s_at	GPR161	3.61927	1.5302e-09	202975_s_at	RHOBTB3	4.05006	2.27593e-08	217862_at	PIAS1	4.00846	3.48291e-12
202664_at	WIPF1	3.6168	1.56755e-07	205130_at	MOK	4.04955	2.76494e-13	207871_s_at	MIR6132 /// ST7 /// ST7-OT3	4.00703	1.80485e-07
209946_at	VEGFC	3.61401	1.38475e-07	235655_at	---	4.04713	2.11319e-11	235347_at	LRCH3	4.00272	1.00332e-09
1553247_a_at	ZNF709	3.60656	9.87752e-10	201963_at	ACSL1	4.04684	6.44677e-05	212774_at	ZBTB18	4.0002	5.13054e-09
237189_at	HOXB-AS1	3.60172	4.65785e-09	240927_at	---	4.0466	4.46085e-06	222863_at	ZBTB10	3.99927	1.15065e-10
227449_at	EPHA4	3.60159	3.56137e-05	225339_at	SPAG9	4.04649	1.59302e-08	209686_at	S100B	3.99775	0.00031057
222161_at	NAALAD2	3.60047	1.19101e-07	243791_at	---	4.04391	4.76695e-07	227401_at	IL17D	3.996	1.01968e-10
1558404_at	LINC00622	3.59735	4.20118e-06	232856_at	LRRC55	4.04067	2.97583e-07	222553_x_at	OXR1	3.99472	2.25943e-11
212921_at	SMYD2	3.59467	1.62084e-08	1556423_at	VASH1	4.04011	1.04379e-08	223701_s_at	USP47	3.99295	1.62997e-16
212354_at	SULF1	3.59351	0.000298112	207871_s_at	MIR6132 /// ST7 /// ST7-OT3	4.03679	1.67197e-07	219415_at	TTYH1	3.99178	2.47349e-07
1554524_a_at	OLFM3	3.58645	0.00164312	225202_at	RHOBTB3	4.03602	3.81034e-10	203185_at	RASSF2	3.99144	2.06112e-06
235905_at	ZNF704	3.58237	1.32467e-12	226084_at	MAP1B	4.03108	1.05962e-08	212609_s_at	AKT3	3.98776	2.20911e-10
209806_at	HIST1H2BK	3.57866	4.17743e-08	228693_at	CCDC50	4.02992	5.5623e-09	224875_at	C5orf24	3.98237	2.71112e-10
228011_at	FAM92A1	3.57483	5.55746e-12	215811_at	---	4.02791	2.58744e-09	219205_at	SRR	3.9788	4.61201e-12
217904_s_at	BACE1	3.5707	2.21563e-12	229126_at	TMEM19	4.02266	1.49213e-14	214104_at	GPR161	3.97563	3.57714e-11
232297_at	KLHL5	3.57061	6.72133e-09	212062_at	ATP9A	4.02107	9.00449e-10	230372_at	HAS2	3.97067	0.000179326
213644_at	CEP112	3.56894	2.51401e-08	1560659_at	LINC00342	4.01895	3.81763e-10	209591_s_at	BMP7	3.96877	8.71169e-05
211485_s_at	FGF18	3.56503	1.89359e-08	39966_at	CSPG5	4.0189	1.93466e-05	236273_at	NBPF1	3.96322	2.50078e-08
202766_s_at	FBN1	3.563	0.000325379	226360_at	ZNRF3	4.01882	1.78072e-07	228006_at	PTEN	3.95741	4.89154e-10
224722_at	MIB1	3.55844	1.18076e-07	236909_at	CCDC173	4.01844	4.28559e-09	218839_at	HEY1	3.95684	9.16882e-07
226826_at	LSM11	3.55812	2.37245e-09	204818_at	HSD17B2	4.01776	0.00201213	215743_at	NMT2	3.95636	2.18204e-07
205609_at	ANGPT1	3.55133	0.000837672	226021_at	RDH10	4.01647	4.36482e-08	218437_s_at	LZTFL1	3.95253	5.70894e-11
1554140_at	WDR78	3.54716	3.11171e-08	207680_x_at	PAX3	4.0104	1.5882e-10	233944_at	---	3.94789	9.18691e-07
235031_at	---	3.54595	1.44911e-10	239629_at	---	4.00703	1.48619e-11	226641_at	ANKRD44	3.94716	1.55576e-07
203697_at	FRZB	3.54464	0.000295924	244065_at	CNTNAP3 /// CNTNAP3B	4.00585	9.53721e-07	214111_at	OPCML	3.939	5.97173e-05
228948_at	EPHA4	3.5446	5.01426e-05	223374_s_at	B3GALNT1	4.00224	1.33546e-08	240509_s_at	GREM2	3.93794	1.35365e-05
233498_at	ERBB4	3.54269	0.000166156	207679_at	PAX3	3.99549	4.64684e-07	242828_at	FIGN	3.93652	1.07348e-09
229511_at	SMARCE1	3.54122	4.39883e-10	237917_at	NBPF8	3.99501	2.73144e-10	204045_at	TCEAL1	3.93548	1.13683e-09
243747_at	ZNF599	3.54074	1.16946e-09	203929_s_at	MAPT	3.99344	4.9883e-08	230664_at	H2BFXP	3.9354	2.63134e-12
213424_at	KIAA0895	3.53888	4.61927e-05	206765_at	KCNJ2	3.99011	0.000583382	231967_at	PHF20L1	3.9347	6.18047e-07
244181_at	---	3.53667	9.50225e-07	235385_at	2015-03-01	3.98987	1.24572e-09	217904_s_at	BACE1	3.93402	6.35246e-13
238787_at	DENND1B	3.53643	3.13922e-07	236121_at	OR51E2	3.98931	8.60818e-05	240216_at	---	3.93185	3.41501e-08
232653_at	---	3.53552	2.49448e-10	239262_at	---	3.98719	9.73937e-07	226460_at	FNIP2	3.92706	1.23868e-11
232968_at	FANK1	3.53513	3.58198e-07	210631_at	LOC101930150 /// NF1	3.98515	6.81094e-09	213694_at	RSBN1	3.92627	1.55054e-08
222566_at	SUV420H1	3.53119	2.9593e-07	232744_x_at	---	3.9789	2.326e-07	201116_s_at	CPE	3.92422	9.43014e-13
229244_at	LSAMP	3.52719	5.50667e-09	1563595_at	SRGAP3	3.97266	8.24284e-09	227550_at	GFRA1	3.92312	0.000134345
230961_at	---	3.52688	4.14234e-08	47550_at	LZTS1	3.96825	9.99462e-07	1554340_a_at	DRAXIN	3.92137	1.93492e-05
205031_at	EFNB3	3.52448	1.51097e-06	237665_at	---	3.96235	9.60759e-06	203608_at	ALDH5A1	3.91903	5.5203e-10
227997_at	IL17RD	3.5237	9.67897e-05	222747_s_at	SCML1	3.96041	1.34013e-10	214811_at	RIMBP2	3.91883	7.84391e-11
236769_at	LOC158402	3.5232	9.97165e-10	218820_at	C14orf132	3.96009	2.78082e-07	212607_at	AKT3	3.91448	1.81788e-11
241506_at	---	3.51991	5.38784e-06	204334_at	KLF7	3.95577	5.39948e-07	235925_at	---	3.91111	5.37775e-07
1558411_at	EGFEM1P	3.51384	3.34288e-05	213712_at	ELOVL2	3.95566	6.78952e-08	209119_x_at	NR2F2	3.90824	5.25037e-07
210641_at	CAPN9	3.51309	0.000205614	208663_s_at	TTC3 /// TTC3P1	3.95135	1.77653e-13	205656_at	PCDH17	3.90487	1.06278e-06
227361_at	HS3ST3B1	3.51258	1.56206e-05	236404_at	---	3.95115	4.70766e-06	226534_at	KITLG	3.89649	1.61537e-05
219181_at	LIPG	3.50711	1.06496e-05	1566880_at	---	3.94766	4.6328e-08	238852_at	PRRX1	3.89465	0.00106955
226021_at	RDH10	3.50465	1.97221e-07	236882_at	---	3.94675	1.39926e-09	206006_s_at	CEP162	3.89232	1.64025e-10
1554697_at	ADAMTS9	3.50416	1.8019e-05	227524_at	FZD3	3.94446	1.31991e-09	211379_x_at	B3GALNT1	3.88817	9.67572e-08
221973_at	LOC100506076 /// LOC100506123	3.50396	3.48564e-08	203440_at	CDH2	3.94129	1.35016e-07	202057_at	KPNA1	3.88616	1.65962e-13
209955_s_at	FAP	3.49941	3.81615e-06	221031_s_at	APOLD1	3.94043	5.62808e-08	204135_at	FILIP1L	3.88571	2.22916e-05
220156_at	EFCAB1	3.4985	6.32336e-09	227499_at	FZD3	3.93855	4.7555e-09	1558368_s_at	DRAXIN	3.87843	2.70786e-06
229310_at	KLHL29	3.49618	1.29742e-07	217452_s_at	B3GALT2	3.93693	0.00176798	213392_at	IQCK	3.87698	5.83032e-11
210645_s_at	TTC3 /// TTC3P1	3.49334	2.94144e-09	238447_at	RBMS3	3.93532	4.47234e-08	205710_at	LRP2	3.8752	0.000106579
226039_at	MGAT4A	3.49314	3.6752e-08	1560425_s_at	RP11-75C9.1	3.93483	1.25092e-11	213094_at	GPR126	3.87173	0.0014119
203037_s_at	MTSS1	3.49171	3.72524e-10	226713_at	CCDC50	3.93442	5.43074e-09	219046_s_at	PKNOX2	3.87017	8.50159e-09
219871_at	KLF3-AS1	3.49157	4.26558e-06	228981_at	TMEM169	3.93219	2.1356e-07	209292_at	ID4	3.86684	9.94896e-05
219421_at	TTC33	3.48453	6.72856e-09	230859_at	---	3.92989	7.74011e-05	237594_at	---	3.86628	1.84577e-05
204572_s_at	PIN4	3.48127	3.15062e-09	1554526_at	OLFM3	3.92755	0.000211265	230479_at	EIF3F	3.864	2.38675e-06
226819_at	LSM11	3.48125	1.06575e-07	230535_s_at	ATP5E	3.92738	5.74271e-08	233546_at	LOC283075	3.86216	2.0123e-09
1554526_at	OLFM3	3.47985	0.000521662	227439_at	ANKS1B	3.92738	3.37629e-09	217890_s_at	PARVA	3.86206	3.09956e-09
235164_at	ZNF25	3.47859	2.55909e-08	243309_at	C15orf65	3.91841	1.11322e-07	204202_at	IQCE	3.8615	1.06014e-10
226114_at	ZNF436	3.47796	3.58232e-09	227760_at	IGFBPL1	3.91793	1.08296e-05	1557433_at	---	3.85927	1.88451e-09
214063_s_at	TF	3.47186	5.5294e-07	219427_at	FAT4	3.91689	1.05685e-06	214051_at	TMSB15A /// TMSB15B	3.85649	2.43568e-13
235634_at	PURG	3.46787	2.84741e-08	232968_at	FANK1	3.91625	1.17374e-07	201280_s_at	DAB2 /// LOC101926921	3.8552	9.21934e-06
227083_at	B3GALTL	3.46428	6.25216e-07	220735_s_at	SENP7	3.91391	5.2143e-09	202437_s_at	CYP1B1	3.85492	4.74703e-05
236120_at	---	3.46139	2.28076e-07	233422_at	---	3.91363	3.13687e-07	203633_at	CPT1A	3.85416	7.05609e-08
226279_at	PRSS23	3.45813	6.94083e-06	235376_at	---	3.9102	1.19891e-10	214693_x_at	NBPF10 /// NBPF14 /// NBPF26 /// NBPF9	3.85348	1.48395e-08
227255_at	PDIK1L	3.45467	1.30281e-09	213385_at	CHN2	3.90886	4.62168e-09	206742_at	FIGF /// PIR-FIGF	3.85332	3.06878e-05
235457_at	MAML2	3.45126	4.28093e-07	205710_at	LRP2	3.90824	9.96614e-05	226763_at	SESTD1	3.85046	1.71543e-09
222918_at	RAB9B	3.45106	2.84144e-07	242750_at	MMAA	3.90592	8.53885e-09	224690_at	FAM210B	3.84929	5.8884e-10
207181_s_at	CASP7	3.44942	2.04877e-10	230932_at	RNF130	3.90364	7.39824e-09	218785_s_at	IFT22	3.84448	4.19524e-08
211026_s_at	MGLL	3.44771	4.6475e-06	208073_x_at	TTC3 /// TTC3P1	3.90216	1.30033e-14	224822_at	DLC1	3.84232	2.09898e-05
213694_at	RSBN1	3.4455	6.97576e-08	231969_at	STOX2	3.90089	5.43577e-07	239741_at	PYGO1	3.84119	1.05621e-10
242042_s_at	HAGLR	3.44275	1.22838e-07	233136_at	PABPC5	3.89927	4.87655e-09	226208_at	ZSWIM6	3.84076	7.11907e-10
226250_at	ZBTB20	3.44094	3.49751e-07	1557507_at	TRIM52-AS1	3.89171	3.69062e-10	226441_at	MAP3K2	3.83827	6.93367e-07
225509_at	SAP30L	3.43952	4.40533e-11	1561777_at	---	3.88961	5.60124e-05	204807_at	TMEM5	3.83759	5.65767e-07
206375_s_at	HSPB3	3.43837	1.16204e-06	240424_s_at	LOC441204	3.8894	1.46427e-08	204622_x_at	NR4A2	3.83495	0.00213993
209267_s_at	SLC39A8	3.43817	8.03311e-05	205150_s_at	TRIL	3.88626	1.20394e-06	224663_s_at	CFL2	3.83456	1.09001e-13
205158_at	RNASE4	3.43668	7.9603e-08	216048_s_at	RHOBTB3	3.88392	3.11657e-06	222108_at	AMIGO2	3.8341	6.62905e-07
206557_at	ZNF702P	3.43219	1.45894e-11	222967_at	SLC5A7	3.88339	1.63214e-05	233255_s_at	BIVM	3.83232	9.56381e-14
232000_at	TTC39B	3.43082	3.88215e-07	213030_s_at	PLXNA2	3.87873	3.04969e-07	202565_s_at	SVIL	3.83078	6.84808e-08
229824_at	SHC3	3.42512	0.00027557	230220_at	UNC80	3.87478	3.34766e-07	201668_x_at	MARCKS	3.82542	3.56303e-11
229090_at	ZEB1-AS1	3.42328	5.79591e-07	238116_at	DYNLRB2	3.87444	1.50579e-07	242239_at	NSUN6	3.82328	2.94423e-09
223879_s_at	OXR1	3.42275	3.58535e-12	229674_at	SERTAD4	3.87168	1.63631e-07	226909_at	ZNF518B	3.82188	3.46382e-11
227705_at	TCEAL7	3.42015	6.44833e-08	232717_at	KALRN	3.87056	1.03539e-07	220794_at	GREM2	3.81945	1.09965e-05
1569512_at	---	3.41838	4.63902e-08	230547_at	KCNC1	3.86199	2.59343e-05	226114_at	ZNF436	3.81813	1.14644e-09
218692_at	SYBU	3.41768	4.77608e-06	235457_at	MAML2	3.86086	1.24368e-07	1556646_at	DCTN5	3.81446	8.4224e-13
1552658_a_at	NAV3	3.41676	6.71263e-06	232272_at	ZNF624	3.86075	2.06706e-09	219537_x_at	DLL3	3.8112	1.16859e-06
235405_at	GSTA4	3.41619	4.06955e-07	214157_at	GNAS	3.85896	1.90142e-05	238735_at	---	3.81119	3.52562e-07
226808_at	ZNF862	3.4107	7.15619e-09	232315_at	ZNF880	3.85826	0.000162765	226360_at	ZNRF3	3.81046	3.10637e-07
221858_at	TBC1D12	3.40757	7.94237e-09	208147_s_at	CYP2C8	3.85741	6.39049e-07	230622_at	MLLT4	3.81045	5.3065e-07
213486_at	COPG2IT1	3.40746	3.86091e-08	222918_at	RAB9B	3.85717	8.21518e-08	223879_s_at	OXR1	3.81027	8.6722e-13
229163_at	CAMK2N1	3.40579	7.08671e-07	230093_at	RSPH1	3.8545	3.00158e-08	207090_x_at	ZFP30	3.80934	7.47853e-10
243409_at	FOXL1	3.4016	1.78142e-08	230311_s_at	PRDM6	3.85312	1.27183e-06	225717_at	KIAA1715	3.80816	1.40692e-09
212196_at	IL6ST	3.39954	2.44913e-08	233400_at	---	3.85203	1.20115e-09	239544_at	---	3.80774	1.30125e-05
1560973_a_at	---	3.39931	6.84208e-08	239144_at	B3GAT2	3.8519	8.27721e-06	201150_s_at	TIMP3	3.80606	0.000339429
223627_at	MEX3B	3.39799	2.27047e-06	240432_x_at	KLF7	3.85155	1.30749e-06	227554_at	MAGI2-AS3	3.80144	2.86262e-10
224952_at	TANC2	3.39564	1.23497e-06	236587_at	LRRC6	3.84733	2.50492e-09	225509_at	SAP30L	3.79881	1.21537e-11
205532_s_at	CDH6	3.39555	0.00279453	214607_at	PAK3	3.84512	2.89293e-07	201151_s_at	MBNL1	3.79178	2.98988e-08
208063_s_at	CAPN9	3.39189	0.000110408	227705_at	TCEAL7	3.84314	1.65914e-08	227448_at	ARGLU1	3.79148	1.83312e-05
204236_at	FLI1	3.38873	2.39438e-09	209959_at	NR4A3	3.83924	2.61398e-08	227665_at	BC062753	3.78903	4.69175e-09
238620_at	RP11-846E15.4	3.3883	2.48249e-08	234101_at	---	3.83753	4.46119e-06	235164_at	ZNF25	3.78844	9.33964e-09
204860_s_at	NAIP	3.38783	5.08534e-11	227977_at	ZADH2	3.83434	2.59823e-08	1564139_at	A2M-AS1	3.78764	3.16103e-09
228067_at	KIAA1211L	3.38677	9.07412e-08	210221_at	CHRNA3	3.83357	1.96417e-06	229795_at	---	3.78724	0.000123722
226800_at	EFCAB7	3.38526	1.45984e-08	214497_s_at	NHLH2	3.83214	9.55048e-08	215169_at	SLC35E2 /// SLC35E2B	3.78008	1.98263e-08
205933_at	SETBP1	3.38115	8.05427e-07	239218_at	PDE1C	3.82411	1.22644e-05	244065_at	CNTNAP3 /// CNTNAP3B	3.77971	1.69884e-06
1555935_s_at	HUNK	3.37962	1.56127e-08	225485_at	CEP41	3.82097	1.95072e-09	218613_at	PSD3	3.77834	3.85292e-09
242476_at	---	3.3782	2.30978e-09	231084_at	WDR96	3.81992	2.71455e-10	1555867_at	GNG4	3.77625	5.22296e-06
225136_at	PLEKHA2	3.37452	3.84772e-06	1569385_s_at	TET2	3.81983	2.72037e-11	214651_s_at	HOXA10-HOXA9 /// HOXA9 /// MIR196B	3.77289	0.00262536
209842_at	SOX10	3.37226	0.00014174	225056_at	SIPA1L2	3.8191	6.61992e-10	239069_s_at	---	3.77254	1.22937e-05
212690_at	DDHD2	3.36763	1.15277e-14	219093_at	PID1	3.81749	4.16483e-06	243413_at	TTC30B	3.77021	2.35093e-07
225485_at	CEP41	3.36561	9.19574e-09	205933_at	SETBP1	3.81731	2.12907e-07	205737_at	KCNQ2	3.76549	1.58592e-06
226001_at	KLHL5	3.36143	3.32328e-09	202668_at	EFNB2	3.81488	1.8644e-10	220450_at	---	3.76485	1.62265e-09
236796_at	---	3.35949	9.43421e-08	202609_at	EPS8	3.81185	3.34149e-10	213912_at	TBC1D30	3.76298	7.79359e-05
238495_at	LRRC57	3.35877	1.55978e-09	202364_at	MXI1	3.81174	3.36031e-09	228044_at	SERP2	3.76112	2.09209e-10
225612_s_at	B3GNT5	3.35783	2.46497e-07	229053_at	SYT17	3.81027	2.6415e-05	240592_at	LCORL	3.76067	1.39475e-10
212944_at	SLC5A3	3.3558	8.95202e-08	233614_at	---	3.80919	1.19921e-05	220940_at	ANKRD36B	3.75842	1.91763e-10
242586_at	FSD1L	3.35217	4.13041e-06	241365_at	SATB1	3.80714	4.00982e-07	209497_s_at	RBM4B	3.75804	1.6005e-08
207267_s_at	RIPPLY3	3.35148	6.71344e-06	230748_at	SLC16A6	3.80703	0.00076215	206163_at	MAB21L1 /// MIR548F5	3.75615	0.00208995
1558122_s_at	CSRNP3	3.35129	1.67091e-08	214078_at	AF070581	3.80578	0.000192292	213238_at	ATP10D	3.7558	7.55992e-07
1556325_at	FILIP1	3.34994	0.000619944	237834_at	SNCAIP	3.80567	3.05728e-08	204672_s_at	ANKRD6	3.75521	2.18452e-12
242051_at	---	3.34948	7.44508e-08	208937_s_at	ID1	3.80536	9.46361e-05	219028_at	HIPK2	3.75296	2.05938e-10
230763_at	SPATA17	3.34895	9.23759e-08	212811_x_at	SLC1A4	3.80002	6.46412e-09	1554588_a_at	TTC30B	3.74991	2.68599e-07
230645_at	FRMD3	3.34763	9.46449e-05	202669_s_at	EFNB2	3.79869	1.37597e-09	236208_at	MOCS2	3.74918	3.26727e-07
225809_at	PARM1	3.34728	0.000120843	219895_at	TMEM255A	3.79862	0.000231383	214500_at	H2AFY	3.74802	1.22848e-10
228977_at	LOC729680	3.34394	1.75761e-08	206045_s_at	NOL4	3.79766	8.02857e-08	204953_at	SNAP91	3.74799	2.86056e-06
235146_at	TMCC3	3.34296	2.1288e-05	239236_at	---	3.79764	9.06659e-10	205373_at	CTNNA2	3.74621	2.54947e-07
232388_at	CNTNAP4	3.34048	2.61954e-11	224722_at	MIB1	3.79758	5.67359e-08	212928_at	TSPYL4	3.74506	6.54558e-13
229228_at	CREB5 /// LOC401317	3.33777	6.75585e-05	204643_s_at	ENOX2	3.79168	1.4268e-08	223627_at	MEX3B	3.74233	8.16774e-07
208073_x_at	TTC3 /// TTC3P1	3.33659	1.08098e-13	229626_at	CCDC184	3.79051	1.75433e-08	205240_at	GPSM2	3.73981	1.45254e-08
210145_at	PLA2G4A	3.3348	1.48303e-06	1559910_at	---	3.78608	8.17928e-09	214607_at	PAK3	3.73272	3.96093e-07
204491_at	PDE4D	3.33292	3.2789e-08	1554298_a_at	WDR49	3.78489	2.15351e-09	227041_at	SESTD1	3.73056	2.31171e-10
235575_at	---	3.32995	4.92698e-08	226702_at	CMPK2	3.78452	2.44219e-08	213182_x_at	CDKN1C	3.72942	8.59843e-07
227261_at	KLF12	3.32693	9.37563e-09	209301_at	CA2	3.78416	6.69606e-05	244455_at	KCNT2	3.72718	6.73348e-08
1568619_s_at	ITPRIPL2	3.32379	1.95782e-07	243943_x_at	C6orf52	3.78227	2.75337e-09	235845_at	SP5	3.72463	0.00129344
208663_s_at	TTC3 /// TTC3P1	3.32324	1.77722e-12	240580_at	---	3.77917	0.000192072	235010_at	ZBED5-AS1	3.72401	3.33556e-06
209460_at	ABAT	3.31901	2.45547e-06	213990_s_at	PAK7	3.77635	3.53453e-09	206159_at	GDF10	3.72094	1.33568e-05
214597_at	SSTR2	3.31763	6.90145e-06	230120_s_at	PLGLB1 /// PLGLB2	3.77609	3.4094e-08	214295_at	KIAA0485	3.72003	4.59294e-06
225334_at	C10orf32	3.3173	2.17822e-13	223182_s_at	AGPAT3	3.77281	1.70948e-09	222371_at	---	3.71775	4.58146e-05
215307_at	ZNF529	3.31404	3.93511e-08	203441_s_at	CDH2	3.76689	5.1877e-08	235023_at	VPS13C	3.71637	2.20676e-09
225056_at	SIPA1L2	3.31115	3.93784e-09	204995_at	CDK5R1	3.76385	1.2215e-06	219534_x_at	CDKN1C	3.71247	6.40985e-07
244605_at	---	3.30913	3.08804e-06	230026_at	MRPL43	3.76345	1.6792e-08	220735_s_at	SENP7	3.71127	9.63645e-09
215828_at	---	3.30836	1.68567e-06	242191_at	---	3.7626	2.95449e-12	226363_at	ABCC5	3.71107	7.9638e-10
204187_at	GMPR	3.30722	3.62493e-06	232333_at	---	3.76138	3.96953e-07	233369_at	---	3.70809	8.39753e-07
228314_at	LOC101927933 /// LRRC8C	3.30655	4.79304e-07	226546_at	LOC100506844	3.76094	1.97839e-09	213703_at	LINC00342	3.70366	1.5524e-07
225908_at	IAH1	3.30598	8.85641e-09	236712_at	---	3.75966	1.58877e-07	237828_at	SRRM4	3.70038	2.20673e-05
1559021_at	C3orf52	3.30513	1.46992e-05	230863_at	LRP2	3.75939	0.00192684	243974_at	---	3.70001	3.00595e-06
205559_s_at	PCSK5	3.30493	1.25134e-06	235556_at	CREBRF	3.75867	5.72457e-08	236335_at	GUCY1A2	3.69639	3.13002e-08
221748_s_at	TNS1	3.29899	5.86387e-07	226189_at	ITGB8	3.74903	2.1064e-06	242775_at	---	3.69568	3.46474e-10
215867_x_at	CA12	3.29797	6.16184e-06	222651_s_at	TRPS1	3.7476	1.82298e-09	227032_at	PLXNA2	3.69558	5.9269e-05
219250_s_at	FLRT3	3.29172	0.00510138	212530_at	NEK7	3.74639	5.92987e-12	244401_at	LCA5	3.69468	2.58473e-09
213455_at	FAM114A1	3.2904	5.82129e-07	235841_at	---	3.74324	3.58447e-06	204014_at	DUSP4	3.6867	8.75122e-07
240425_x_at	ROBO2	3.28922	5.8966e-05	238682_at	CCDC96	3.74207	2.87939e-12	228256_s_at	EPB41L4A	3.68656	2.89906e-09
228971_at	SLC25A3	3.28532	2.33533e-08	203636_at	MID1	3.7409	8.6493e-09	226278_at	SVIP	3.68634	1.65972e-10
239082_at	FZD3	3.28181	1.27841e-10	1554473_at	SRGAP1	3.73963	5.99822e-06	236105_at	ZBTB10	3.68593	3.02355e-09
229024_at	RNF150	3.28142	2.03866e-09	228886_at	LRRC27	3.73819	2.6083e-13	230712_at	LOC101930059 /// LOC102724250 /// NBPF1 /// NBPF11 /// NBPF15	3.68308	1.48313e-11
230187_s_at	LOC101929855 /// LOC102724851	3.27991	4.95604e-10	206190_at	GPR17	3.73793	9.515e-05	242405_at	---	3.67957	9.36512e-09
233546_at	LOC283075	3.27876	1.49437e-08	234989_at	MIR612 /// NEAT1	3.73742	0.00470513	228481_at	---	3.67953	2.33328e-06
230622_at	MLLT4	3.27868	2.65917e-06	212468_at	SPAG9	3.7344	1.59092e-07	236897_at	RP11-884K10.7	3.6754	3.6944e-08
1557430_at	SMIM17	3.2772	9.95303e-10	220260_at	TBC1D19	3.72811	4.7434e-11	243282_at	CCDC93	3.67483	4.25464e-08
231867_at	TENM2	3.27343	9.76198e-07	225612_s_at	B3GNT5	3.72701	7.45629e-08	205871_at	PLGLB1 /// PLGLB2	3.6719	4.11323e-08
222286_at	SNAPC3	3.27241	4.9791e-08	225956_at	CREBRF	3.72533	1.08166e-05	225308_s_at	TANC1	3.6692	1.54222e-06
235766_x_at	RAB27A	3.26851	1.183e-09	241203_at	---	3.7234	8.2171e-07	235561_at	TXNL1	3.66915	1.41165e-05
229876_at	PHKA1	3.26496	4.21079e-07	228037_at	RARA-AS1	3.7216	9.42041e-11	201278_at	DAB2 /// LOC101926921	3.66844	2.76064e-06
244414_at	---	3.26366	0.000107108	1559257_a_at	MAGI1	3.71985	3.9923e-09	214334_x_at	DAZAP2	3.66769	4.57796e-14
239262_at	---	3.26193	7.58943e-06	244076_at	KIAA2022	3.71954	3.64323e-07	205848_at	GAS2	3.66757	2.71544e-06
205578_at	ROR2	3.25922	1.42602e-05	223741_s_at	TTYH2	3.71942	2.10168e-07	224940_s_at	PAPPA	3.66481	0.000397823
239799_at	LINC00476	3.25685	3.08018e-12	240922_at	---	3.71863	4.82547e-10	235506_at	---	3.66191	2.51115e-07
227307_at	TSPAN18	3.25403	5.12004e-07	236521_at	RP11-1109F11.5	3.71667	6.74294e-07	209683_at	FAM49A	3.65898	1.42148e-06
225018_at	SPIRE1	3.25403	5.64109e-09	229800_at	DCLK1	3.71234	0.00715355	224352_s_at	CFL2	3.65869	5.28331e-11
235944_at	HMCN1	3.25383	4.47011e-05	232939_at	---	3.70981	1.35852e-08	236358_at	---	3.65868	3.15038e-07
225617_at	ODF2	3.24974	2.77673e-07	235164_at	ZNF25	3.70895	1.19469e-08	230144_at	GRIA3	3.65797	1.4637e-07
1569661_at	NPAS3	3.2492	0.00136887	243006_at	---	3.70891	4.9182e-05	231111_at	SCYL3	3.65787	1.72907e-08
211518_s_at	BMP4	3.24661	5.26127e-06	228119_at	LRCH3	3.70766	4.35124e-08	204759_at	RCBTB2	3.65724	3.82088e-08
222294_s_at	RAB27A	3.24581	2.49115e-10	222797_at	DPYSL5	3.70265	1.62633e-07	202743_at	PIK3R3	3.65428	4.20666e-07
230305_at	DNAJC15	3.24525	5.9706e-07	210015_s_at	MAP2	3.70173	8.87729e-07	1556696_s_at	NR2F1-AS1	3.65426	2.04137e-08
224496_s_at	TMEM107	3.24496	2.36345e-06	1564077_at	---	3.70088	2.29007e-06	228562_at	ZBTB10	3.65331	1.551e-09
224642_at	FYTTD1	3.24478	9.94615e-09	1557545_s_at	RNF165	3.69672	2.96611e-05	227193_at	SLC30A4	3.65138	2.05599e-08
222614_at	---	3.24454	1.90524e-08	214222_at	DNAH7	3.69312	8.75443e-09	229603_at	BBS12	3.64895	7.41888e-08
233496_s_at	CFL2	3.24201	1.40852e-09	227847_at	EPM2AIP1	3.69309	8.17766e-13	230720_at	RNF182	3.64745	1.70084e-09
222871_at	KLHDC8A	3.23965	8.92675e-06	241424_at	ELAVL4	3.69302	1.06825e-09	222844_s_at	SRR	3.64613	2.23237e-13
221031_s_at	APOLD1	3.23843	5.17963e-07	219511_s_at	SNCAIP	3.69127	6.01795e-06	203801_at	MRPS14	3.64563	9.94886e-09
230285_at	SVIP	3.23754	1.95418e-09	228391_at	CYP4V2	3.68678	4.7159e-11	242943_at	ST8SIA4	3.64551	3.53863e-08
203963_at	CA12	3.23608	1.12458e-06	206105_at	AFF2	3.68238	4.85386e-13	229956_at	NR2C1	3.64546	8.60876e-08
243674_at	LOC102723678 /// LOC102723709	3.23142	3.35376e-08	228062_at	NAP1L5	3.68212	2.28195e-07	240331_at	---	3.64479	6.44152e-06
210232_at	CDC42	3.22945	8.95742e-07	210645_s_at	TTC3 /// TTC3P1	3.68083	1.5421e-09	1569788_at	ST8SIA1	3.64437	5.36155e-06
226962_at	ZBTB41	3.22844	2.25551e-07	213273_at	TENM4	3.68069	2.30399e-06	242457_at	---	3.64423	1.78672e-06
236882_at	---	3.22787	1.64263e-08	230435_at	FAM228B	3.67856	5.26853e-06	227099_s_at	C11orf96	3.64364	0.00611378
223444_at	SENP7	3.22685	1.5799e-09	226822_at	STOX2	3.67759	2.21906e-08	225450_at	AMOTL1	3.64227	3.11746e-07
218704_at	RNF43	3.22603	4.96446e-09	204467_s_at	SNCA	3.67682	4.81871e-07	242999_at	ARHGEF7	3.64217	3.46813e-05
215743_at	NMT2	3.22392	2.01486e-06	1557478_at	---	3.67638	2.79773e-09	204844_at	ENPEP	3.64162	2.45241e-07
225481_at	FRMD6	3.22208	1.86537e-05	1560558_at	INIP	3.6752	3.34193e-07	244008_at	PARP8	3.63799	1.30302e-05
224663_s_at	CFL2	3.22201	1.17511e-12	230187_s_at	LOC101929855 /// LOC102724851	3.67511	1.12113e-10	227101_at	ZNF800	3.63515	3.57363e-11
231923_at	TMEM150C	3.21895	1.01909e-09	210179_at	KCNJ13	3.67094	8.74859e-05	241017_at	RPL31 /// TBC1D8	3.63502	1.41161e-06
243824_at	LINC01410	3.21848	8.26468e-06	209568_s_at	RGL1	3.67092	1.53422e-07	235681_at	---	3.63482	8.9056e-08
1562699_at	LOC101928847	3.21801	3.42119e-08	230369_at	GPR161	3.66807	3.47054e-08	238785_at	---	3.63352	2.47622e-10
1555240_s_at	GNG12	3.21764	1.0238e-08	210944_s_at	CAPN3	3.6666	6.17088e-08	228582_x_at	MALAT1	3.6323	0.000885846
228235_at	MIR424 /// MIR503HG	3.21762	1.33179e-09	214577_at	MAP1B	3.66501	6.67925e-07	222444_at	ARMCX3	3.63183	1.7996e-10
209447_at	SYNE1	3.21697	3.45763e-11	228170_at	OLIG1	3.66311	5.46955e-06	212726_at	PHF2	3.63172	4.12774e-11
220287_at	ADAMTS9	3.2163	7.24857e-07	236335_at	GUCY1A2	3.66189	3.48649e-08	203030_s_at	PTPRN2	3.62787	2.29159e-06
225540_at	MAP2	3.2157	2.32023e-05	209692_at	EYA2	3.66173	8.23501e-06	204151_x_at	AKR1C1	3.62539	2.04914e-07
209459_s_at	ABAT	3.215	8.03859e-06	1554872_a_at	HMGCLL1	3.66125	2.94314e-08	244579_at	---	3.62271	4.36744e-11
205560_at	PCSK5	3.21363	8.38358e-06	223588_at	THAP2	3.65742	5.87599e-05	226490_at	NHSL1	3.62158	1.16978e-08
210139_s_at	PMP22	3.21136	1.29646e-08	230152_at	WDR52	3.65543	4.74903e-10	207808_s_at	PROS1	3.62133	2.00135e-08
235224_s_at	CAND1	3.21074	2.03278e-06	206330_s_at	SHC3	3.65481	2.0629e-07	226520_at	LCOR	3.62122	9.09237e-08
241956_at	---	3.21067	1.47693e-06	1553720_a_at	AMER2	3.65429	3.86833e-10	217735_s_at	EIF2AK1	3.61924	2.00287e-10
224875_at	C5orf24	3.21009	4.04136e-09	234331_s_at	FAM84A	3.65359	0.000943267	1555526_a_at	2015-09-06	3.61903	9.91137e-09
222437_s_at	CHMP3 /// RNF103-CHMP3	3.2073	4.2303e-14	206775_at	CUBN	3.65262	1.11456e-05	222790_s_at	RSBN1	3.61566	1.49203e-07
1558220_at	---	3.20647	7.48174e-07	242126_at	---	3.65235	0.00042758	214787_at	DENND4A	3.61526	2.8434e-09
207679_at	PAX3	3.20562	4.7327e-06	235494_at	LSAMP	3.64935	6.10795e-11	224994_at	CAMK2D	3.61473	4.08148e-08
233249_at	LOC100507073	3.20118	7.45078e-07	231532_at	NCAM1	3.64901	1.76163e-06	204301_at	KBTBD11	3.6119	1.11565e-10
208662_s_at	TTC3 /// TTC3P1	3.19611	1.50457e-14	244062_at	DAAM1	3.64686	4.28557e-09	232914_s_at	SYTL2	3.60879	1.36627e-05
229173_at	KIAA1715	3.19573	3.68026e-11	227250_at	KREMEN1	3.64657	5.78831e-10	212930_at	ATP2B1	3.60715	4.36737e-09
239236_at	---	3.19371	8.04804e-09	211653_x_at	AKR1C2 /// LOC101930400	3.64387	2.59835e-08	219935_at	ADAMTS5	3.60656	0.00262354
204807_at	TMEM5	3.19306	4.05503e-06	219542_at	NEK11	3.64218	1.13495e-11	205140_at	FPGT	3.60636	1.91336e-09
220940_at	ANKRD36B	3.19067	1.60136e-09	231382_at	FGF18	3.63725	8.55362e-06	203796_s_at	BCL7A	3.60585	2.03974e-10
219800_s_at	THNSL1	3.18934	7.728e-06	227282_at	PCDH19	3.63672	1.75489e-08	244675_at	RGS8	3.60203	0.00176457
202833_s_at	SERPINA1	3.18627	5.73558e-05	1557293_at	LINC00969	3.63612	1.14841e-07	213257_at	SARM1	3.60191	2.13649e-09
204063_s_at	ULK2	3.18597	1.23339e-06	228221_at	SLC44A3	3.63456	2.88501e-07	204320_at	COL11A1	3.60186	4.70211e-08
201280_s_at	DAB2 /// LOC101926921	3.18457	5.60184e-05	238466_at	---	3.63432	2.86556e-10	225855_at	EPB41L5	3.60155	8.76436e-11
236273_at	NBPF1	3.18293	3.15788e-07	239425_at	DCUN1D5	3.62753	8.56125e-07	229300_at	RAB3C	3.59823	2.65011e-05
228718_at	ZNF44	3.1823	1.50968e-06	223755_at	KIRREL2	3.62735	4.37057e-07	228643_at	RAB30-AS1	3.59764	3.45642e-10
1557059_at	NIFK-AS1	3.18202	4.84548e-07	223552_at	LRRC4	3.62572	3.46481e-11	223472_at	WHSC1	3.59553	3.38963e-09
1559455_at	---	3.18171	1.35525e-07	230273_at	C6orf165	3.62502	1.55001e-07	240028_at	FSIP2	3.59	1.64505e-08
241365_at	SATB1	3.18066	2.84629e-06	204869_at	PCSK2	3.62492	8.234e-07	219871_at	KLF3-AS1	3.5893	3.21551e-06
203698_s_at	FRZB	3.17958	0.00109332	1557280_s_at	ITSN1	3.62467	2.54407e-11	203788_s_at	SEMA3C	3.5883	3.91478e-06
235892_at	C11orf92	3.17854	3.71927e-08	219619_at	DIRAS2	3.62313	1.05729e-09	231875_at	KIF21A	3.58578	6.31354e-06
233587_s_at	SIPA1L2	3.17767	1.10247e-07	213847_at	PRPH	3.61975	7.81864e-10	226666_at	DAAM1	3.58562	1.84151e-12
218584_at	TCTN1	3.17747	3.44058e-11	209990_s_at	GABBR2	3.61853	5.94928e-05	208664_s_at	TTC3 /// TTC3P1	3.58374	8.01982e-10
227259_at	CD47	3.17727	2.50894e-09	218974_at	SOBP	3.61653	1.35464e-09	205406_s_at	SPA17	3.58301	5.13888e-12
227911_at	ARHGAP28	3.17652	5.18696e-07	204246_s_at	DCTN3	3.61595	5.3751e-13	216060_s_at	DAAM1	3.58108	1.70176e-11
223557_s_at	TMEFF2	3.1717	6.78723e-06	244726_at	---	3.61158	9.59204e-09	228480_at	VAPA	3.57929	4.04818e-08
223764_x_at	NIPSNAP3B	3.17075	9.11832e-08	205088_at	MAMLD1	3.61112	2.15014e-09	1560763_at	---	3.57398	1.75584e-08
222783_s_at	SMOC1	3.16874	3.92509e-05	228731_at	GUCY1A2	3.61045	1.58436e-07	212237_at	ASXL1	3.57327	4.91261e-13
242100_at	CHSY3	3.16796	8.26474e-08	238782_at	WDR13	3.60702	6.15249e-09	205638_at	BAI3	3.57166	2.1366e-05
205383_s_at	ZBTB20	3.16706	3.26455e-07	223183_at	AGPAT3	3.60596	2.17999e-08	221511_x_at	CCPG1 /// DYX1C1-CCPG1	3.57129	1.03926e-09
228062_at	NAP1L5	3.16698	1.25837e-06	229105_at	GPR39	3.60373	2.66096e-05	238311_at	---	3.57023	2.16614e-07
202404_s_at	COL1A2	3.16503	2.8263e-05	222761_at	BIVM	3.60307	1.99974e-13	1558345_a_at	LOC439911	3.56809	2.63673e-08
236290_at	DOK6	3.16435	1.33863e-06	205151_s_at	TRIL	3.59981	4.52512e-06	225656_at	EFHC1	3.568	3.5315e-11
220340_at	GREB1L	3.16127	0.000113219	224941_at	PAPPA	3.59906	0.0016406	223552_at	LRRC4	3.5674	4.27415e-11
235775_at	TMTC2	3.15873	3.86808e-07	237189_at	HOXB-AS1	3.59879	4.70424e-09	1558401_at	ARIH1	3.56574	1.1524e-08
201008_s_at	TXNIP	3.15575	0.00045642	236151_at	SRRM4	3.59636	2.76012e-06	211473_s_at	COL4A6	3.56429	0.000142897
205027_s_at	MAP3K8	3.15332	2.44684e-06	204153_s_at	MFNG	3.5935	8.45332e-07	226126_at	TBCK	3.5635	1.06396e-10
238833_at	---	3.15296	1.30719e-06	227567_at	LINC00674	3.5917	1.08763e-11	202783_at	NNT	3.56109	1.08026e-12
212954_at	DYRK4	3.15097	5.22584e-10	231899_at	ZC3H12C	3.59036	1.22283e-08	228722_at	PRMT2	3.5578	4.6001e-08
228886_at	LRRC27	3.14875	2.81332e-12	1554524_a_at	OLFM3	3.58213	0.00165593	1556444_a_at	LOC100288310	3.5577	0.000162731
212092_at	PEG10	3.14669	6.04895e-08	217757_at	A2M	3.58131	0.00270386	213768_s_at	ASCL1	3.5568	7.20886e-06
227101_at	ZNF800	3.14505	2.52132e-10	239082_at	FZD3	3.57938	4.00457e-11	210664_s_at	TFPI	3.55336	0.0103225
238419_at	PHLDB2	3.14422	2.32909e-06	238786_at	ANK3	3.57835	3.38996e-08	1554629_at	EPHA7	3.55162	9.68619e-05
235111_at	LSAMP	3.14362	2.93581e-09	226101_at	PRKCE	3.57708	2.49077e-07	236035_at	FZD1	3.55097	0.00276418
227925_at	ST3GAL4-AS1	3.14152	4.92527e-12	208195_at	TTN	3.57517	2.35822e-08	235155_at	BDH2	3.55067	1.06679e-09
220138_at	HAND1	3.1413	0.000267845	242476_at	---	3.57473	1.12529e-09	1557797_a_at	---	3.54865	7.22922e-06
236141_at	HAND2-AS1	3.14035	3.8434e-07	238605_at	NOL4	3.56996	1.12756e-06	213197_at	ASTN1	3.54828	3.562e-05
227021_at	KDM1B	3.13788	2.08899e-08	226808_at	ZNF862	3.5648	4.13098e-09	222286_at	SNAPC3	3.54815	1.8485e-08
225241_at	CCDC80	3.13629	1.8421e-06	231472_at	FBXO15	3.56047	9.53195e-07	230860_at	CEP19	3.54807	3.30241e-07
228788_at	YPEL1	3.135	0.000122573	215448_at	---	3.56027	3.42585e-05	226183_at	GSK3B	3.54658	6.16424e-10
233261_at	EBF1	3.13208	0.00179997	1557132_at	WDR17	3.55921	8.1527e-08	209050_s_at	RALGDS	3.54646	1.14922e-09
223183_at	AGPAT3	3.13176	1.22537e-07	212977_at	ACKR3	3.55771	1.56381e-05	228495_at	GPATCH11	3.54555	3.01841e-08
202765_s_at	FBN1	3.13135	8.87329e-05	1560763_at	---	3.55755	1.85514e-08	235224_s_at	CAND1	3.54262	6.79653e-07
211555_s_at	GUCY1B3	3.13124	6.07416e-08	212195_at	IL6ST	3.55711	6.2801e-09	202294_at	STAG1	3.54201	2.2068e-10
1560023_x_at	---	3.13065	2.14475e-07	242626_at	SAMD5	3.55138	4.01169e-08	230713_at	---	3.53986	2.11527e-07
218445_at	H2AFY2	3.12966	8.62752e-13	228835_at	RP4-758J24.5	3.55064	4.9774e-11	204612_at	PKIA	3.53955	7.65035e-12
242273_at	LLPH	3.12889	1.07244e-07	1560199_x_at	---	3.54936	1.1758e-05	1556695_a_at	NR2F1-AS1	3.53947	1.43793e-07
233944_at	---	3.1261	1.03782e-05	244696_at	---	3.54708	8.28605e-09	208661_s_at	TTC3 /// TTC3P1	3.53799	1.19362e-13
235803_at	---	3.1253	7.21406e-05	218242_s_at	SUV420H1	3.54669	3.90794e-07	225048_at	PHF10	3.53009	3.0254e-08
231967_at	PHF20L1	3.12517	7.05309e-06	241469_at	HFM1	3.54597	1.58865e-07	210716_s_at	CLIP1	3.52892	3.26908e-08
AFFX-HUMRGE/M10098_5_at	---	3.12033	0.000138684	228333_at	ZEB2	3.54381	0.000530579	235841_at	---	3.52881	6.43366e-06
224693_at	FAM210B	3.11673	2.30006e-09	219205_at	SRR	3.5425	2.01278e-11	230026_at	MRPL43	3.52671	3.5835e-08
203710_at	ITPR1	3.11543	1.94257e-07	223444_at	SENP7	3.54249	4.64092e-10	235918_x_at	CEP97	3.52558	3.66307e-09
235273_at	DYX1C1	3.11454	1.2104e-07	222566_at	SUV420H1	3.54169	2.86235e-07	215429_s_at	ZNF428	3.52547	1.08978e-10
227561_at	DDR2	3.11321	2.42545e-05	228149_at	C7orf60	3.54057	2.3709e-08	238549_at	CBFA2T2	3.52246	2.87007e-07
213657_s_at	AK055981 /// RP11-617F23.1	3.11317	1.59572e-09	214469_at	HIST1H2AE	3.54026	0.00408378	236231_at	ZNF271	3.52155	9.03493e-09
232010_at	FSTL5	3.11285	0.000647938	236353_at	LOC101927268 /// LOC102724851	3.53918	1.08685e-08	205103_at	C1orf61	3.52092	8.50175e-09
204773_at	IL11RA	3.11158	6.57689e-08	1558732_at	MAP4K4	3.53259	1.38557e-05	220595_at	PDZRN4	3.51866	4.52142e-07
202967_at	GSTA4	3.1079	6.26084e-08	232978_at	---	3.52879	1.62147e-06	236024_at	GPM6A	3.51731	5.83399e-07
205638_at	BAI3	3.10666	8.03037e-05	238134_at	---	3.52856	2.98061e-07	209596_at	MXRA5	3.517	0.00430471
1553582_a_at	SPAG11A /// SPAG11B	3.10665	2.26236e-06	242530_at	RP11-466P24.7	3.52048	6.41691e-09	213397_x_at	RNASE4	3.51641	1.30184e-08
222121_at	ARHGEF26	3.10648	5.55565e-06	233972_s_at	FEZF2	3.51956	0.0182533	213183_s_at	---	3.51459	7.45877e-06
235308_at	ZBTB20	3.10622	8.72816e-06	233243_at	---	3.51924	7.40411e-11	209871_s_at	APBA2	3.51456	1.45118e-07
229742_at	C15orf61	3.10494	1.61345e-08	213392_at	IQCK	3.51875	1.96935e-10	213825_at	OLIG2	3.51332	0.00468218
213543_at	SGCD	3.10475	0.000115676	229725_at	ACSL6	3.5181	0.000112061	203355_s_at	PSD3	3.50865	2.0479e-09
200919_at	PHC2	3.10379	2.77224e-14	232552_at	DAAM1	3.5153	2.52127e-07	212458_at	SPRED2	3.50787	6.44629e-09
226885_at	RNF217	3.10159	6.16895e-06	221103_s_at	WDR52	3.51355	4.64156e-10	235264_at	HCFC2	3.507	3.77048e-07
226911_at	EGFLAM	3.10107	4.94182e-06	229032_at	WSCD2	3.51052	8.43227e-08	228479_at	SOAT1	3.50597	1.55883e-07
229881_at	KLF12	3.09935	1.6466e-09	228971_at	SLC25A3	3.50831	1.03043e-08	211804_s_at	CDK2	3.50365	5.23356e-10
213416_at	ITGA4	3.09829	0.00673552	231494_at	---	3.5082	5.24959e-10	225996_at	LONRF2	3.50279	1.99184e-07
1559412_at	LINC00478	3.09732	2.44927e-05	228817_at	ALG9	3.50699	6.27432e-13	202656_s_at	SERTAD2	3.50163	4.4571e-09
242348_at	FAM19A4	3.09661	7.72658e-05	1554472_a_at	PHF20L1	3.50697	1.6043e-08	225613_at	MAST4	3.49673	3.62149e-08
205407_at	RECK	3.09618	1.05521e-07	206176_at	BMP6	3.50582	7.00271e-08	227485_at	DDX26B	3.49535	1.07905e-08
202762_at	ROCK2	3.09478	2.81187e-10	206965_at	KLF12	3.50346	3.8841e-05	203284_s_at	HS2ST1	3.49113	1.95257e-16
223721_s_at	DNAJC12	3.0927	2.53432e-05	223796_at	CNTNAP3 /// CNTNAP3B /// CNTNAP3P2	3.49924	3.07477e-06	204040_at	RNF144A	3.49033	3.37651e-09
236500_at	RP11-285J16.1	3.09125	1.42556e-08	229642_at	ARHGEF7	3.49761	1.82878e-05	239291_at	TRPM3	3.48998	0.00018755
222834_s_at	GNG12	3.09079	1.96779e-05	239539_at	---	3.49671	1.58523e-10	223301_s_at	CCDC82	3.48739	3.0254e-09
202746_at	ITM2A	3.0906	0.000113093	241206_at	---	3.49642	3.47814e-08	234074_at	---	3.48506	3.26108e-08
204045_at	TCEAL1	3.09048	2.31607e-08	206157_at	PTX3	3.49425	4.04044e-05	242539_at	DIS3L2	3.48393	2.51082e-09
215446_s_at	LOX	3.08856	0.000797026	211071_s_at	MLLT11	3.49404	1.47488e-08	222803_at	PRTFDC1	3.48301	2.53673e-09
202986_at	ARNT2	3.08823	3.18605e-09	219195_at	PPARGC1A	3.49022	1.7245e-07	224764_at	ARHGAP21	3.48236	6.06271e-08
236229_at	---	3.0872	1.05489e-07	235213_at	ITPKB	3.48947	6.03883e-05	232791_at	---	3.48224	4.14752e-06
242191_at	---	3.086	4.45497e-11	204099_at	SMARCD3	3.48817	8.08391e-08	227940_at	LOC339803	3.47806	2.71456e-08
235391_at	FAM92A1	3.086	4.83525e-12	243417_at	ZADH2	3.4866	2.42325e-07	244783_at	YAF2	3.47637	8.18421e-14
204202_at	IQCE	3.08411	1.98821e-09	228218_at	LSAMP	3.48644	2.01484e-09	228971_at	SLC25A3	3.47571	1.15539e-08
235562_at	C3orf70	3.08409	5.26887e-06	208662_s_at	TTC3 /// TTC3P1	3.48619	4.2783e-15	1559156_at	---	3.47571	2.11103e-05
230999_at	---	3.08251	2.52735e-09	230713_at	---	3.48396	2.53438e-07	224925_at	PREX1	3.47172	2.13105e-09
219583_s_at	SPATA7	3.08062	2.99365e-08	217904_s_at	BACE1	3.48148	3.11328e-12	218723_s_at	RGCC	3.46845	0.000859492
1557293_at	LINC00969	3.07533	8.19153e-07	225957_at	CREBRF	3.48037	2.39319e-06	222871_at	KLHDC8A	3.46698	4.39325e-06
205991_s_at	PRRX1	3.07523	1.70985e-06	223118_s_at	USP47	3.47788	4.93595e-11	230755_at	RHBDL3	3.46594	3.61545e-06
239644_at	ZC3H8	3.07396	4.09721e-07	235051_at	CCDC50	3.47607	4.3022e-09	226790_at	MORN2	3.4623	2.85737e-14
219908_at	DKK2	3.07394	5.15977e-06	205198_s_at	ATP7A	3.47394	2.45893e-09	228254_at	STAM2	3.46207	4.03067e-09
208070_s_at	REV3L	3.07354	2.25529e-11	241729_at	DOK6	3.47317	9.97152e-09	224952_at	TANC2	3.46067	1.00219e-06
230183_at	EXT1	3.06715	1.08065e-06	236277_at	AF070581	3.46854	0.000648795	1557756_a_at	CEP128	3.45972	1.54721e-08
218974_at	SOBP	3.06708	1.15249e-08	204589_at	NUAK1	3.46766	6.59984e-06	209610_s_at	SLC1A4	3.4576	2.05353e-05
212573_at	ENDOD1	3.06571	1.98028e-07	231411_at	LHFP	3.46404	1.56164e-08	241450_at	RSPO1	3.45749	1.07171e-08
215506_s_at	DIRAS3	3.0655	7.58367e-09	229962_at	LRRC37A3	3.46242	5.26745e-06	221683_s_at	CEP290	3.4567	8.20415e-09
238712_at	---	3.06373	1.86472e-05	214475_x_at	CAPN3	3.4614	1.47459e-07	204995_at	CDK5R1	3.45316	2.9842e-06
233518_at	---	3.05936	3.57396e-08	236734_at	SLITRK1	3.46033	3.83873e-05	222747_s_at	SCML1	3.45079	7.39081e-10
224999_at	EGFR	3.05803	9.37406e-07	220364_at	EPB41L4A-AS2	3.45793	2.51021e-10	1553611_s_at	KLHL35	3.45042	1.58576e-05
243958_at	---	3.05643	1.91217e-06	227467_at	RDH10	3.45638	1.6411e-06	237802_at	XKR4	3.44932	4.87472e-05
218437_s_at	LZTFL1	3.05479	1.64457e-09	209839_at	DNM3	3.45509	8.3798e-06	1560023_x_at	---	3.44884	6.57346e-08
202743_at	PIK3R3	3.05286	3.17499e-06	204482_at	CLDN5	3.45388	7.42428e-07	226034_at	DUSP4	3.44412	1.78786e-06
213906_at	MYBL1	3.05132	2.03345e-10	1560031_at	FRMD4A	3.45365	8.01164e-06	241469_at	HFM1	3.44324	2.22573e-07
204014_at	DUSP4	3.04762	6.9544e-06	226745_at	CYP4V2	3.452	2.24783e-08	244511_at	---	3.43978	3.25832e-05
236314_at	EPM2AIP1	3.04759	7.31079e-09	228821_at	ST6GAL2	3.45002	5.09424e-06	212188_at	KCTD12	3.43951	2.58871e-05
235215_at	ERCC4	3.04754	1.78531e-05	241577_at	---	3.44699	8.74488e-09	225055_at	LINC00674	3.43798	1.21693e-09
203855_at	WDR47	3.0446	1.52867e-05	203813_s_at	SLIT3	3.44593	6.47716e-08	229546_at	FAM84A /// LOC653602	3.43709	0.00447216
233648_at	---	3.04445	5.04749e-06	229546_at	FAM84A /// LOC653602	3.44195	0.00443565	243539_at	KIAA1841	3.43004	7.1052e-10
233365_at	---	3.04433	0.000362463	220006_at	EFCC1	3.4417	9.44007e-06	209348_s_at	MAF	3.42943	0.000201043
241348_at	ZNF654	3.04256	4.09152e-07	241713_s_at	DYX1C1 /// DYX1C1-CCPG1	3.44	1.42326e-11	213288_at	MBOAT2	3.42824	3.53672e-10
227554_at	MAGI2-AS3	3.0425	5.20042e-09	215180_at	RP11-429B14.4	3.43789	2.72288e-06	1554479_a_at	CARD8	3.42671	3.53523e-08
237356_at	---	3.04165	2.02027e-05	32042_at	ENOX2	3.43747	1.98788e-07	205431_s_at	BMP5	3.42285	1.02806e-07
208664_s_at	TTC3 /// TTC3P1	3.0416	6.98671e-09	222403_at	MTCH2	3.43574	3.5448e-09	241044_x_at	---	3.4217	1.18515e-06
238021_s_at	CRNDE	3.04099	0.00146468	227173_s_at	BACH2	3.43531	1.68373e-07	235782_at	AGO3	3.42164	2.07901e-10
201278_at	DAB2 /// LOC101926921	3.04098	1.94628e-05	208661_s_at	TTC3 /// TTC3P1	3.43401	1.80148e-13	202262_x_at	DDAH2	3.42068	2.46111e-11
235051_at	CCDC50	3.03986	2.46839e-08	233546_at	LOC283075	3.43391	8.32244e-09	226614_s_at	FAM167A	3.42045	6.02588e-06
235318_at	FBN1	3.03955	0.000165352	242021_at	XBP1	3.43067	4.9711e-07	218678_at	NES	3.42027	1.97864e-06
228981_at	TMEM169	3.03813	3.68517e-06	229173_at	KIAA1715	3.42744	1.38937e-11	1554147_s_at	MAATS1	3.4202	6.47792e-07
209285_s_at	FAM208A	3.03763	8.78727e-09	1552782_at	SLC44A5	3.42662	4.81141e-07	229885_at	RSF1	3.41791	1.6019e-08
230715_at	ZNF518B	3.03702	1.76953e-08	207154_at	DIO3	3.42484	8.19328e-06	215537_x_at	DDAH2	3.41694	1.65359e-11
205656_at	PCDH17	3.03317	1.48889e-05	219415_at	TTYH1	3.42404	1.26262e-06	220260_at	TBC1D19	3.40809	1.51493e-10
202709_at	FMOD	3.0307	8.81335e-09	235570_at	RBMS3	3.42392	2.52332e-06	242789_at	PDE1A	3.40701	0.000643747
241434_at	IPP	3.02755	1.35972e-09	212928_at	TSPYL4	3.41991	2.20221e-12	223374_s_at	B3GALNT1	3.40504	8.53281e-08
1556821_x_at	DLEU2	3.02538	7.10372e-08	201764_at	TMEM106C	3.4166	1.87746e-10	205931_s_at	CREB5 /// LOC401317	3.40247	1.5697e-06
243974_at	---	3.02448	2.40936e-05	1554239_s_at	ZADH2	3.41519	2.16915e-09	226303_at	PGM5	3.40156	6.43772e-05
207981_s_at	ESRRG	3.0226	7.73392e-07	212095_s_at	MTUS1	3.41056	1.24215e-05	233647_s_at	CDADC1	3.40033	3.56001e-13
222317_at	PDE3B	3.02252	1.9107e-07	224836_at	TP53INP2	3.40658	1.37253e-07	222270_at	SMEK2	3.39957	9.71999e-07
228387_at	LINC01355	3.02208	5.48331e-07	244512_at	HOXB-AS1	3.40627	2.58523e-10	221833_at	LOC100507577 /// LONP2 /// SIAH1	3.39908	1.42269e-12
228551_at	DENND5B	3.02133	5.19646e-11	226039_at	MGAT4A	3.40392	5.01772e-08	200794_x_at	DAZAP2	3.39833	1.25911e-13
227963_at	---	3.02043	3.89844e-06	1558856_at	DMRTA2	3.40352	0.000103513	227847_at	EPM2AIP1	3.39779	2.50865e-12
1555370_a_at	CAMTA1	3.01866	2.1218e-08	233071_at	RSPH4A	3.40332	1.20853e-11	205234_at	SLC16A4	3.39178	5.5169e-05
236945_at	CCDC171	3.0184	1.51172e-08	224495_at	TMEM107	3.40189	1.59814e-10	205160_at	PEX11A	3.3917	1.02632e-07
217506_at	---	3.01754	6.34763e-09	213744_at	ATRNL1	3.39921	5.61967e-07	228932_at	AGO3	3.39149	1.58408e-09
204508_s_at	CA12	3.01694	1.35839e-08	204260_at	CHGB	3.39817	2.31451e-05	235031_at	---	3.39054	2.60684e-10
225790_at	MSRB3	3.01475	2.70258e-06	210745_at	ONECUT1	3.39624	1.34727e-07	222455_s_at	PARVA	3.38725	1.87933e-10
210006_at	ABHD14A /// ACY1	3.01393	5.03748e-07	213543_at	SGCD	3.39445	5.03811e-05	242607_at	---	3.38651	3.41856e-06
1560763_at	---	3.01285	1.48451e-07	228476_at	KIAA1407	3.39022	2.65837e-09	231863_at	ING3	3.38549	2.89073e-05
239515_at	---	3.01202	1.15617e-09	1564139_at	A2M-AS1	3.38857	1.22207e-08	226776_at	ENY2	3.38076	3.55498e-08
225912_at	TP53INP1	3.01198	5.6015e-06	231866_at	LNPEP	3.38647	2.5795e-08	227996_at	FARP1	3.37733	3.47491e-09
231262_at	---	3.01087	1.14793e-07	226751_at	CNRIP1	3.38522	6.71425e-09	218445_at	H2AFY2	3.37689	2.85973e-13
227203_at	FBXL17	3.00734	2.39965e-07	204063_s_at	ULK2	3.38222	6.19889e-07	225224_at	NOL4L	3.37688	3.04913e-07
201010_s_at	TXNIP	3.00629	0.000164211	201876_at	PON2	3.37804	4.67181e-11	227268_at	RNFT1	3.3757	4.61342e-10
213170_at	GPX7	3.0057	4.55122e-10	226552_at	IER5L	3.37667	3.02299e-07	226770_at	MAGI3	3.37546	2.24772e-08
1560475_at	LOC100129455	3.0053	1.23161e-05	233587_s_at	SIPA1L2	3.37624	5.20287e-08	230435_at	FAM228B	3.37239	1.24765e-05
243369_at	---	3.00398	1.67304e-07	236067_at	---	3.37504	1.72384e-08	202056_at	KPNA1	3.36977	2.53035e-08
241739_at	---	3.00349	6.02782e-07	242112_at	LSM11	3.37379	7.4568e-07	212355_at	KHNYN	3.3676	1.32789e-10
233713_at	---	3.00337	0.000432554	229705_at	PIK3C3	3.37251	9.89739e-05	222918_at	RAB9B	3.36618	3.78502e-07
1568920_at	---	3.00307	2.09525e-05	200794_x_at	DAZAP2	3.37041	1.41487e-13	229460_at	FAM126B	3.36446	1.2166e-10
238234_at	---	3.00235	0.000481383	242563_at	---	3.36969	2.49003e-05	225639_at	SKAP2	3.36442	1.41216e-08
224942_at	PAPPA	2.99908	4.04037e-05	236699_at	---	3.36845	1.62632e-07	229173_at	KIAA1715	3.36429	1.79135e-11
243718_at	---	2.998	7.90395e-09	222803_at	PRTFDC1	3.36801	3.88981e-09	212530_at	NEK7	3.36256	2.47605e-11
226864_at	PKIA	2.99596	2.44473e-08	226132_s_at	MANEAL	3.3679	6.09512e-05	210232_at	CDC42	3.36025	5.66162e-07
1557132_at	WDR17	2.99569	6.52541e-07	236500_at	RP11-285J16.1	3.36567	4.65166e-09	229544_at	RP11-391M1.4	3.35977	3.0946e-07
228817_at	ALG9	2.99562	6.1195e-12	1557345_at	LOC283516	3.36454	1.21857e-06	209118_s_at	TUBA1A	3.35891	8.91861e-15
227268_at	RNFT1	2.99559	2.3949e-09	236751_at	RP11-214K3.19	3.36304	2.53075e-11	204362_at	SKAP2	3.35781	9.05826e-07
232424_at	PRDM16	2.99441	5.97706e-05	206249_at	MAP3K13	3.36231	2.942e-07	229327_s_at	---	3.35736	0.000340633
214787_at	DENND4A	2.99432	3.24661e-08	243824_at	LINC01410	3.36206	5.20485e-06	230644_at	LRFN5	3.35442	1.71667e-05
229086_at	C1orf213	2.99188	2.60465e-07	239646_at	---	3.35757	1.38994e-05	228017_s_at	NKAIN4	3.35338	4.37035e-05
228932_at	AGO3	2.99081	8.65084e-09	238735_at	---	3.35648	1.39374e-06	231980_at	DOK6	3.35014	1.27532e-07
238512_at	WNT2B	2.99058	0.000145997	1553422_s_at	RBFOX1	3.35601	4.26544e-08	235129_at	PPP1R1A	3.34832	1.0893e-06
243009_at	---	2.99042	2.66642e-07	243963_at	---	3.35485	1.75766e-07	226546_at	LOC100506844	3.34799	8.30009e-09
240245_at	---	2.98982	1.21117e-07	203563_at	AFAP1	3.35471	1.61912e-06	239252_at	COX7B	3.3424	7.56669e-07
203424_s_at	IGFBP5	2.98962	6.20522e-05	242439_s_at	ASXL1	3.35426	5.07181e-06	225097_at	HIPK2	3.34145	8.97219e-11
239848_at	EIF3M	2.98739	0.000145199	1557246_at	KIDINS220	3.35188	1.97938e-10	238021_s_at	CRNDE	3.33969	0.000724513
221833_at	LOC100507577 /// LONP2 /// SIAH1	2.98714	9.37406e-12	241701_at	ARHGAP21	3.35167	3.28278e-08	234331_s_at	FAM84A	3.33548	0.00175066
204424_s_at	LMO3	2.98597	0.000293577	212163_at	KIDINS220	3.35122	4.65321e-16	241933_at	QRSL1	3.33516	2.9853e-08
229603_at	BBS12	2.98596	8.12996e-07	233289_at	---	3.35075	2.17291e-06	243948_at	ZC3H14	3.33175	1.95348e-07
230356_at	RP13-238F13.5	2.98528	0.00668327	231123_at	TRIM36	3.34846	2.31603e-08	243309_at	C15orf65	3.33129	6.70273e-07
239280_at	RP11-486G15.2	2.98421	1.94109e-06	226800_at	EFCAB7	3.34539	1.69375e-08	243958_at	---	3.33086	7.00657e-07
230765_at	NWD2	2.98354	0.00576771	231935_at	ARPP21	3.34535	3.78599e-07	209550_at	NDN	3.32949	1.80823e-10
209292_at	ID4	2.98285	0.000812958	203037_s_at	MTSS1	3.34496	6.53922e-10	214043_at	PTPRD	3.32775	4.75113e-12
203651_at	ZFYVE16	2.98205	1.76563e-09	225617_at	ODF2	3.34278	1.98136e-07	242138_at	DLX1	3.32695	0.00254065
214110_s_at	LOC645166 /// LOC654342	2.98146	5.51132e-05	224764_at	ARHGAP21	3.34267	9.8966e-08	231136_at	---	3.32595	7.06518e-07
227847_at	EPM2AIP1	2.98098	1.6837e-11	1561242_at	---	3.34189	6.37931e-08	236132_at	TLN1	3.32517	7.81363e-08
211343_s_at	COL13A1	2.98064	6.40219e-05	218573_at	MAGEH1	3.34038	3.1373e-14	204861_s_at	NAIP	3.3242	1.3296e-09
214085_x_at	GLIPR1	2.98062	1.38982e-06	224463_s_at	C11orf70	3.34032	1.27593e-06	236587_at	LRRC6	3.32417	1.48364e-08
242901_at	---	2.97877	2.39633e-05	225718_at	KIAA1715	3.33913	4.89294e-10	222843_at	FIGNL1	3.32396	3.37255e-09
219218_at	BAHCC1	2.97661	1.29994e-12	222437_s_at	CHMP3 /// RNF103-CHMP3	3.33782	2.35939e-14	206710_s_at	EPB41L3	3.32256	5.58087e-08
212294_at	GNG12	2.97562	1.04903e-08	219051_x_at	METRN	3.33636	1.31994e-09	222742_s_at	IFT22	3.32157	1.59786e-12
214087_s_at	MYBPC1	2.97497	0.0067618	1569788_at	ST8SIA1	3.32989	1.32076e-05	211075_s_at	CD47	3.32151	9.21828e-08
242532_at	---	2.97361	0.000564255	234977_at	ZADH2	3.32951	1.84856e-09	244014_x_at	---	3.32115	5.4539e-08
217455_s_at	SSTR2	2.97306	2.99823e-05	1560023_x_at	---	3.32907	1.00542e-07	229943_at	TRIM13	3.32099	2.00684e-08
241883_x_at	---	2.97134	0.00196662	1554133_at	RUFY2	3.32694	4.04784e-07	226652_at	USP3	3.31979	1.35602e-08
242648_at	KLHL8	2.97105	8.46801e-08	211812_s_at	B3GALNT1	3.32489	3.85824e-09	225242_s_at	CCDC80	3.31866	3.84489e-05
231250_at	LOC101060400	2.96997	1.94538e-05	230071_at	2015-09-11	3.32476	1.52543e-08	218874_s_at	ATAT1	3.31837	5.75295e-08
1557852_at	---	2.96952	1.61027e-09	237035_at	RP11-319G9.3	3.32444	1.49782e-07	220520_s_at	NUP62CL	3.31774	2.86606e-07
209205_s_at	LMO4	2.96943	2.32284e-07	222348_at	MAST4	3.32132	6.85845e-10	225182_at	TMEM50B	3.3157	1.38737e-10
230535_s_at	ATP5E	2.96925	1.45801e-06	232767_at	CADM1	3.32105	3.90928e-05	230593_at	GRIK3	3.31343	0.00060302
223537_s_at	WNT5B	2.96919	6.91349e-07	232203_at	NKD1	3.31901	4.99579e-07	225327_at	FAM214A	3.31212	2.37915e-08
232138_at	MBNL2 /// MBNL2	2.96866	4.85543e-08	230678_at	RGS5	3.31859	6.47046e-07	241216_at	---	3.30984	1.58189e-06
202237_at	LOC101928916 /// NNMT	2.96705	3.42349e-08	204918_s_at	MLLT3	3.31598	1.66875e-06	227095_at	LEPROT	3.30834	4.22139e-06
227572_at	USP30	2.9662	7.63379e-09	201465_s_at	JUN	3.31501	0.00757468	222867_s_at	MED31	3.30829	8.04665e-08
1559496_at	PPA2	2.9652	1.03503e-08	238344_at	---	3.31488	3.80738e-08	228194_s_at	SORCS1	3.30682	1.51763e-09
209197_at	SYT11	2.96517	5.55258e-05	219534_x_at	CDKN1C	3.31411	2.18096e-06	229810_at	RSPH3	3.30574	2.4776e-07
238865_at	PABPC4L	2.96494	2.37347e-05	205158_at	RNASE4	3.31109	1.24461e-07	225957_at	CREBRF	3.3032	4.1791e-06
235497_at	LINC01128	2.96493	8.80075e-07	206290_s_at	RGS7	3.31046	4.68249e-05	226157_at	TFDP2	3.30285	7.1665e-10
230927_at	CTD-3025N20.3	2.96422	2.87257e-08	213182_x_at	CDKN1C	3.30522	3.11156e-06	1554472_a_at	PHF20L1	3.30218	3.36904e-08
224876_at	C5orf24	2.96389	6.50959e-13	233259_at	EFCC1	3.30273	3.5957e-08	219372_at	IFT81	3.30215	7.55279e-08
208894_at	HLA-DRA	2.96378	5.52398e-07	212233_at	MAP1B	3.30106	7.80273e-08	218242_s_at	SUV420H1	3.29971	8.8173e-07
220520_s_at	NUP62CL	2.96283	1.13298e-06	214913_at	ADAMTS3	3.29968	4.02049e-08	213882_at	TM2D1	3.29574	6.19203e-07
202565_s_at	SVIL	2.96262	1.37437e-06	241509_at	---	3.29923	0.000148413	1553247_a_at	ZNF709	3.29475	3.13874e-09
216944_s_at	ITPR1	2.96156	1.39263e-09	224558_s_at	MALAT1	3.29856	4.54211e-06	239678_at	---	3.28782	0.000133453
226807_at	ZFP1	2.9613	7.15282e-09	222067_x_at	HIST1H2BD	3.29802	3.31361e-05	212690_at	DDHD2	3.28657	1.64056e-14
209867_s_at	LPHN3	2.95949	2.61694e-08	1556462_a_at	---	3.29799	1.24665e-06	232921_at	KIAA1549	3.28502	1.01614e-06
212239_at	PIK3R1	2.95902	1.6763e-06	241348_at	ZNF654	3.29795	1.51214e-07	212192_at	KCTD12	3.28481	7.33954e-06
229430_at	C8orf46	2.95762	0.000946296	202629_at	APPBP2	3.29713	5.61928e-11	205110_s_at	FGF13	3.28312	8.31495e-08
219501_at	ENOX1	2.95669	1.45861e-08	206167_s_at	ARHGAP6	3.29431	1.45608e-05	1556194_a_at	HSPA4L	3.2831	1.84617e-09
216452_at	TRPM3	2.95512	0.0017562	212607_at	AKT3	3.29297	1.70072e-10	212277_at	MTMR4	3.28161	4.89278e-09
212820_at	DMXL2	2.95472	1.27952e-07	233073_at	---	3.28821	0.00076966	221348_at	NPPC	3.28143	0.00167399
225922_at	FNIP2	2.95455	1.80978e-10	1560661_x_at	LINC00342	3.28528	7.00148e-11	239888_at	UBQLN2	3.27922	2.43152e-06
227100_at	B3GALTL	2.95357	2.70732e-07	1553192_at	ZNF441	3.28357	2.76364e-07	206741_at	SSUH2	3.27899	1.00401e-07
219213_at	JAM2	2.95207	8.6217e-06	202630_at	APPBP2	3.28342	1.72256e-08	204793_at	GPRASP1	3.27872	1.31466e-08
233058_at	GPSM2	2.95176	1.27975e-10	227261_at	KLF12	3.28224	1.11538e-08	232336_at	ZSWIM5	3.27804	1.29992e-08
218501_at	ARHGEF3	2.95044	3.79568e-06	227307_at	TSPAN18	3.28169	4.63425e-07	233614_at	---	3.27789	4.8811e-05
211429_s_at	SERPINA1	2.95022	0.000192468	219218_at	BAHCC1	3.27894	3.04219e-13	206404_at	FGF9	3.27635	1.11355e-06
1568868_at	CYP27C1	2.94999	2.89902e-09	227758_at	RERG	3.27736	1.31172e-07	226335_at	RPS6KA3	3.27578	3.66888e-10
228476_at	KIAA1407	2.94934	1.73052e-08	242457_at	---	3.27631	5.47013e-06	213452_at	ZNF184	3.27436	7.31391e-09
226546_at	LOC100506844	2.9487	4.46519e-08	203151_at	MAP1A	3.27614	7.69731e-11	1559360_at	---	3.27316	4.77844e-07
235532_at	RP11-226L15.5	2.9476	7.35172e-10	209561_at	THBS3	3.27603	7.03591e-09	211653_x_at	AKR1C2 /// LOC101930400	3.27279	9.41301e-08
205934_at	PLCL1	2.94757	4.03096e-06	230233_at	---	3.27368	9.87742e-05	227926_s_at	NBPF20	3.27232	3.04056e-10
232794_at	LOC153682	2.94629	8.00211e-05	226016_at	CD47	3.27341	1.6602e-11	244043_at	TFDP2	3.26722	1.76485e-09
1565830_at	---	2.94547	8.20064e-06	232257_s_at	---	3.27305	1.68058e-05	239049_at	CRIPT	3.26432	7.69594e-08
228088_at	SESTD1	2.94109	2.08875e-08	232677_at	SYT11	3.2718	2.69309e-08	211220_s_at	HSF2	3.26231	1.16002e-07
212234_at	ASXL1	2.94046	4.27376e-08	226962_at	ZBTB41	3.27053	1.92732e-07	202986_at	ARNT2	3.26079	1.51661e-09
213452_at	ZNF184	2.93946	3.12574e-08	219871_at	KLF3-AS1	3.27	8.43773e-06	233438_at	RP1-102H19.8	3.25924	4.91654e-08
204214_s_at	RAB32	2.93846	1.60039e-10	232336_at	ZSWIM5	3.26912	1.34638e-08	238821_at	CSTF2	3.2573	1.63001e-06
224495_at	TMEM107	2.93737	1.25266e-09	243747_at	ZNF599	3.26868	3.28056e-09	229247_at	FBLN7	3.2572	7.20396e-09
230302_at	RP11-48B3.4	2.93666	2.14278e-06	225185_at	MRAS	3.26763	4.41739e-10	210944_s_at	CAPN3	3.257	2.47034e-07
213438_at	NFASC	2.93623	0.000600922	220666_at	---	3.26241	0.00329027	208147_s_at	CYP2C8	3.25638	3.84313e-06
211071_s_at	MLLT11	2.93578	1.36895e-07	224566_at	MIR612 /// NEAT1	3.26226	0.000338611	243661_at	LOC285902 /// ZNF273	3.25563	8.60242e-09
218017_s_at	HGSNAT	2.93384	3.16269e-08	239246_at	FARP1	3.2619	4.50295e-09	231937_at	RP11-631N16.2	3.25426	5.07584e-06
204963_at	SSPN	2.93315	4.81576e-05	209598_at	PNMA2	3.26079	0.000247311	213931_at	ID2 /// ID2B	3.25369	0.00199044
230276_at	FAM49A	2.93167	3.10207e-05	206374_at	DUSP8 /// LOC101927562	3.25833	9.99213e-08	217858_s_at	ARMCX3	3.25362	4.41339e-10
241198_s_at	C11orf70	2.93133	3.42224e-07	206987_x_at	FGF18	3.25731	2.30408e-05	227866_at	TIAM2	3.25359	4.5935e-06
220497_at	ZNF214	2.93036	1.7884e-07	212990_at	SYNJ1	3.25562	6.57495e-07	203596_s_at	IFIT5	3.24873	6.04326e-08
204759_at	RCBTB2	2.92867	5.74688e-07	220168_at	CASC1	3.25523	4.67397e-08	211719_x_at	FN1	3.24702	2.53439e-06
222827_s_at	KLHL41	2.928	0.000269167	212854_x_at	NBPF1	3.25363	5.40495e-16	239646_at	---	3.24314	1.97207e-05
212094_at	PEG10	2.92771	2.42658e-08	223654_s_at	CELF4	3.25234	1.51158e-05	230030_at	HS6ST2	3.24172	4.6431e-06
213845_at	GRIK2	2.92754	0.000472612	215206_at	---	3.2496	0.000373824	235685_at	---	3.2416	3.48173e-12
224489_at	LOC100294341 /// LOC101929774	2.92741	9.87141e-08	214334_x_at	DAZAP2	3.24916	2.47778e-13	238041_at	TCF12	3.23855	1.24439e-06
234081_at	---	2.92556	0.0012673	212249_at	PIK3R1	3.24771	3.89026e-06	230006_s_at	SVIP	3.23787	3.24719e-08
214693_x_at	NBPF10 /// NBPF14 /// NBPF26 /// NBPF9	2.92407	4.24679e-07	209789_at	CORO2B	3.24714	1.67448e-08	219738_s_at	PCDH9	3.23401	4.53142e-08
238763_at	RBM20	2.92336	5.40712e-07	210117_at	SPAG1	3.24668	1.39117e-07	225368_at	HIPK2	3.23346	2.81563e-09
1559222_at	---	2.92234	1.04588e-05	240004_at	---	3.24627	8.49696e-07	229205_at	LOC101927720	3.23162	5.95097e-07
1553645_at	CCDC141	2.92232	0.00131037	1561597_x_at	---	3.24438	1.32101e-09	236307_at	---	3.23056	8.034e-09
213675_at	PARVA	2.92071	1.27629e-08	1556826_s_at	DRAXIN	3.24378	0.000172854	229130_at	AX746755 /// RP11-774O3.3	3.23049	1.19207e-10
225464_at	FRMD6	2.91986	1.23883e-06	213912_at	TBC1D30	3.24296	0.000270487	209281_s_at	ATP2B1	3.22897	4.9147e-10
64900_at	TMEM231	2.91849	1.80613e-11	228302_x_at	CAMK2N1	3.24152	2.0808e-06	209462_at	APLP1	3.22826	8.311e-08
224851_at	CDK6	2.91543	2.57198e-05	242025_at	---	3.2408	1.8286e-06	205880_at	PRKD1	3.22791	3.85889e-08
243915_at	---	2.91438	8.44644e-08	238454_at	ZNF540	3.24033	9.05746e-06	202436_s_at	CYP1B1	3.22758	0.00016893
242300_at	---	2.91404	3.85807e-07	220148_at	ALDH8A1	3.23836	2.70625e-06	227157_at	PRIMPOL	3.22743	3.35506e-10
210198_s_at	PLP1	2.91118	5.06602e-05	231262_at	---	3.23627	4.5137e-08	202435_s_at	CYP1B1	3.22708	7.89474e-05
1553743_at	METTL21A	2.90987	3.04345e-05	231166_at	GPR155	3.23415	0.000131226	202336_s_at	PAM	3.22494	8.84544e-08
53991_at	DENND2A	2.90942	1.45288e-07	227401_at	IL17D	3.23382	1.48203e-09	221561_at	SOAT1	3.22418	8.09395e-08
218409_s_at	DNAJC1	2.90883	7.58861e-08	238549_at	CBFA2T2	3.23156	7.7232e-07	235215_at	ERCC4	3.21736	1.00088e-05
219372_at	IFT81	2.90628	3.83928e-07	244334_at	TRAM1L1	3.23122	6.50267e-07	221571_at	TRAF3	3.21537	1.18024e-09
229810_at	RSPH3	2.90472	1.21441e-06	209446_s_at	---	3.2302	0.000114901	234982_at	UBR3	3.21512	2.39358e-08
225484_at	CEP41	2.90191	6.6152e-08	236563_at	RD3	3.22478	1.82715e-05	224941_at	PAPPA	3.21471	0.00338635
209050_s_at	RALGDS	2.90156	1.68997e-08	235763_at	SLC44A5	3.22461	5.68272e-08	227100_at	B3GALTL	3.21184	9.24245e-08
214104_at	GPR161	2.90126	2.37417e-09	209883_at	COLGALT2	3.22401	4.1933e-06	205496_at	KIAA0408	3.2113	2.97404e-05
229290_at	DAPL1	2.90087	1.88599e-05	213761_at	MDM1	3.22375	2.27726e-09	205884_at	ITGA4	3.21009	0.00562624
227041_at	SESTD1	2.89803	6.80516e-09	1552716_at	SPEF2	3.22276	5.4976e-08	209447_at	SYNE1	3.20968	3.57084e-11
1569472_s_at	TTC3 /// TTC3P1	2.89637	1.45681e-10	242239_at	NSUN6	3.2212	2.41631e-08	204720_s_at	DNAJC6	3.20902	2.19104e-05
206114_at	EPHA4	2.89609	0.000140861	215767_at	ZNF804A	3.21204	2.2738e-06	219381_at	C5orf42	3.20762	2.24261e-06
237248_at	PDE11A	2.89483	1.57428e-07	219468_s_at	CUEDC1	3.21074	2.94993e-06	226695_at	PRRX1	3.20687	0.00120636
209741_x_at	SCAPER	2.89108	9.47983e-09	241484_x_at	LOC100289097 /// LOC283788	3.20953	2.75326e-05	225116_at	HIPK2	3.20528	6.67952e-09
214146_s_at	PPBP	2.88999	0.00167328	218437_s_at	LZTFL1	3.20893	8.27795e-10	241804_at	LOC102724275	3.20315	5.11525e-09
209291_at	ID4	2.88914	0.000563791	213388_at	LOC100996724 /// LOC100996761 /// LOC101929792 /// LOC101930416 /// PDE4DIP	3.2062	1.76865e-08	204722_at	SCN3B	3.20041	3.95269e-05
208661_s_at	TTC3 /// TTC3P1	2.88852	2.38019e-12	236358_at	---	3.20459	1.39412e-06	232679_at	CTC-523E23.1	3.19565	8.40645e-07
229007_at	LOC283788	2.88728	2.01099e-07	213644_at	CEP112	3.20411	9.36651e-08	203037_s_at	MTSS1	3.19485	1.21479e-09
226532_at	---	2.88683	1.9997e-07	235062_at	PIH1D2	3.20353	2.12152e-09	222317_at	PDE3B	3.19462	9.41786e-08
212651_at	RHOBTB1	2.88639	1.07081e-10	225669_at	IFNAR1	3.20296	1.34232e-10	241456_at	FAM78B	3.19391	0.000269265
235342_at	SPOCK3	2.88627	0.00141815	226947_at	GUSBP1 /// GUSBP4 /// LOC100996497	3.20281	3.38819e-07	202631_s_at	APPBP2	3.1932	1.13984e-10
203325_s_at	COL5A1	2.88606	0.000190562	232588_at	STAG1	3.19955	1.95041e-06	220087_at	BCMO1	3.1919	0.00227435
AFFX-HUMRGE/M10098_M_at	---	2.88537	0.000108204	233397_at	CTC-471C19.1	3.19652	1.42633e-10	235405_at	GSTA4	3.19178	8.94853e-07
223184_s_at	AGPAT3	2.88455	5.50357e-12	204115_at	GNG11	3.19549	7.52687e-08	1554178_a_at	FAM126B	3.19047	9.12943e-12
205372_at	PLAG1	2.88372	2.42889e-09	230088_at	AK025975 /// RP1-74M1.3	3.19532	1.07706e-05	217506_at	---	3.1904	2.94774e-09
235556_at	CREBRF	2.88333	1.3543e-06	216255_s_at	GRM8	3.19517	5.45785e-08	219421_at	TTC33	3.18982	2.06992e-08
230337_at	SOS1	2.8807	8.26717e-07	200795_at	SPARCL1	3.1946	0.00459544	1554507_at	NAALAD2	3.1895	1.89877e-06
223455_at	TCHP	2.87945	9.38573e-08	1569472_s_at	TTC3 /// TTC3P1	3.19431	3.41564e-11	224999_at	EGFR	3.18894	5.64726e-07
226978_at	PPARA	2.87921	1.86998e-06	1556159_at	---	3.19392	1.55883e-07	227083_at	B3GALTL	3.18853	1.60124e-06
229626_at	CCDC184	2.87905	5.11234e-07	210830_s_at	PON2	3.1921	2.53826e-11	220979_s_at	ST6GALNAC5	3.18839	6.38559e-05
220574_at	SEMA6D	2.87742	7.3123e-06	234041_at	---	3.1899	3.7042e-05	211896_s_at	DCN	3.18832	0.00237107
235278_at	MACROD2	2.87591	3.00872e-05	237684_at	LOC100507461	3.18692	4.7827e-07	235046_at	INPP4B	3.18825	2.19038e-05
206602_s_at	HOXD3 /// HOXD4 /// LOC401021	2.8751	5.80971e-06	241817_at	C3orf62 /// MIR4271	3.18691	4.03518e-08	212912_at	RPS6KA2	3.18776	3.67578e-06
235066_at	MAP4	2.87095	0.000583731	224254_x_at	---	3.18664	6.3399e-07	218017_s_at	HGSNAT	3.18694	1.02765e-08
237302_at	CNKSR3	2.8702	4.57833e-10	229999_at	LOC101928747 /// RBMX /// SNORD61	3.18609	1.41736e-08	212464_s_at	FN1	3.18693	9.42142e-07
202007_at	NID1	2.86707	0.00014527	206197_at	NME5	3.18571	4.75662e-10	240499_at	---	3.18622	2.94102e-06
244745_at	RERG	2.86691	2.32466e-07	214249_at	TRIM2	3.18531	5.23688e-06	212681_at	EPB41L3	3.18512	1.14314e-07
203501_at	CPQ	2.86653	1.20507e-08	204015_s_at	DUSP4	3.18263	4.68696e-08	242648_at	KLHL8	3.18394	3.39847e-08
207095_at	SLC10A2	2.86589	4.085e-10	239476_at	---	3.17723	2.73888e-06	1557240_a_at	---	3.18315	7.20755e-06
228063_s_at	NAP1L5	2.86563	1.03059e-07	212681_at	EPB41L3	3.17682	1.18123e-07	203697_at	FRZB	3.18263	0.000688094
221561_at	SOAT1	2.86512	3.73104e-07	216060_s_at	DAAM1	3.17538	8.77333e-11	226225_at	MCC	3.18204	7.52831e-07
228044_at	SERP2	2.86472	8.06082e-09	1558739_at	LOH12CR1	3.17113	1.61488e-05	1558404_at	LINC00622	3.18103	1.4845e-05
203284_s_at	HS2ST1	2.86306	4.05433e-15	233677_at	---	3.17112	3.44335e-10	228328_at	KLHL28	3.17974	4.90606e-08
206163_at	MAB21L1 /// MIR548F5	2.85915	0.0106239	227865_at	IDNK	3.1703	1.66367e-09	243339_at	---	3.17607	0.00237373
238577_s_at	TSHZ2	2.85859	1.70924e-11	228454_at	LCOR	3.1695	7.82821e-08	239644_at	ZC3H8	3.17577	2.73659e-07
229705_at	PIK3C3	2.85808	0.000437106	210762_s_at	DLC1	3.16887	0.00075197	213992_at	COL4A6	3.17541	0.000321651
201981_at	PAPPA	2.858	0.00052704	200788_s_at	PEA15	3.16443	6.00452e-07	233899_x_at	ZBTB10	3.17462	1.15901e-07
228108_at	PPM1L	2.85681	7.5059e-06	1558816_at	ZNF664	3.16266	2.99571e-09	57516_at	ZNF764	3.17455	4.20048e-09
205358_at	GRIA2	2.85608	0.0016933	223879_s_at	OXR1	3.16213	1.09846e-11	214683_s_at	CLK1	3.17394	6.40205e-05
1558604_a_at	SSBP2	2.85504	9.42017e-08	203153_at	IFIT1	3.16192	3.85033e-08	240467_at	---	3.17377	0.000101168
232034_at	LINC00537	2.85465	1.23462e-07	239556_at	LOC645513	3.16186	7.12111e-09	201764_at	TMEM106C	3.17261	5.14165e-10
232878_at	NR2F2-AS1	2.85087	7.40956e-05	243868_at	RFX3	3.16183	1.29527e-08	203283_s_at	HS2ST1	3.16983	4.92358e-10
237015_at	---	2.85022	5.33578e-06	219683_at	FZD3	3.15841	1.62799e-09	221697_at	MAP1LC3C	3.16915	0.00582194
226126_at	TBCK	2.84969	2.39141e-09	226690_at	ADCYAP1R1	3.15828	2.25578e-08	223422_s_at	ARHGAP24	3.16871	5.84569e-07
218573_at	MAGEH1	2.84921	3.59852e-13	228063_s_at	NAP1L5	3.15775	2.78984e-08	222101_s_at	DCHS1	3.16865	2.82413e-07
226441_at	MAP3K2	2.84819	1.77261e-05	1566482_at	RP11-305O6.3	3.15743	0.000141506	205555_s_at	MSX2	3.16833	5.51721e-06
209568_s_at	RGL1	2.84756	3.05297e-06	205092_x_at	ZBTB1	3.15599	2.33043e-07	213601_at	SLIT1	3.1675	8.01955e-05
225613_at	MAST4	2.84742	4.84443e-07	1560834_a_at	RMST	3.15592	1.04869e-05	215392_at	---	3.16365	2.40679e-07
230908_at	TACR1	2.8474	0.000700702	236429_at	ZNF83	3.15569	7.79583e-07	1560031_at	FRMD4A	3.16217	1.97341e-05
219643_at	LRP1B	2.84616	1.32161e-05	204860_s_at	NAIP	3.15516	1.36558e-10	212810_s_at	SLC1A4	3.16146	1.62311e-06
243363_at	LEF1-AS1	2.84606	2.68203e-05	205931_s_at	CREB5 /// LOC401317	3.15382	3.64627e-06	1560425_s_at	RP11-75C9.1	3.1597	2.23254e-10
229461_x_at	NEGR1	2.84447	5.6396e-05	1552269_at	SPATA17	3.15104	1.86003e-06	230258_at	GLIS3	3.15957	0.00166415
219313_at	GRAMD1C	2.84344	0.000291247	226520_at	LCOR	3.14963	4.69511e-07	222805_at	MANEA	3.15953	1.60004e-09
241017_at	RPL31 /// TBC1D8	2.84271	2.06442e-05	241672_at	SERTM1	3.14906	2.07778e-09	226395_at	HOOK3	3.1586	5.63893e-12
219843_at	IPP	2.84168	1.86367e-10	213609_s_at	SEZ6L	3.14744	0.000426698	202172_at	VEZF1	3.158	3.88632e-10
227752_at	SPTLC3	2.8397	4.84448e-05	230904_at	FSD1L	3.14655	1.32251e-05	225530_at	MOB3A	3.15637	4.72471e-12
230333_at	---	2.83904	9.05748e-06	1560426_at	C12orf55	3.14648	5.21415e-10	228142_at	UQCR10	3.15382	4.57508e-09
229852_at	NMNAT1	2.83548	1.99721e-09	227251_at	DCAF5	3.14446	1.2142e-12	216048_s_at	RHOBTB3	3.15308	2.4739e-05
217823_s_at	UBE2J1	2.83455	6.95996e-11	242789_at	PDE1A	3.14405	0.00117434	232453_at	---	3.15146	4.43489e-05
1556696_s_at	NR2F1-AS1	2.83337	4.92868e-07	239612_at	LOC100240734	3.14401	7.30541e-05	215483_at	AKAP9	3.15094	1.8313e-07
235347_at	LRCH3	2.83331	8.15883e-08	233004_x_at	---	3.14395	1.10031e-08	216894_x_at	CDKN1C	3.15013	3.10871e-06
243183_at	---	2.83229	3.60378e-08	211959_at	IGFBP5	3.14377	0.00226425	1552742_at	KCNH8	3.15	0.00128229
209118_s_at	TUBA1A	2.83228	1.23838e-13	219106_s_at	KLHL41	3.14345	0.00835737	243041_s_at	---	3.14934	3.91213e-07
211964_at	COL4A2	2.83104	2.05382e-08	237070_at	TRPM1	3.14331	3.31575e-08	1568868_at	CYP27C1	3.14877	1.14925e-09
236278_at	HIST1H3E	2.8306	1.11568e-05	212899_at	CDK19	3.14211	2.67506e-09	228819_at	TSPAN18	3.14856	3.72047e-09
225496_s_at	SYTL2	2.82853	5.66691e-05	225613_at	MAST4	3.14099	1.35435e-07	1563414_at	---	3.1475	1.04577e-06
226136_at	GLIPR1	2.82602	2.81775e-07	239889_at	SERP2	3.14049	5.63577e-11	204572_s_at	PIN4	3.14639	1.168e-08
232176_at	SLITRK6	2.8245	0.000858212	240625_at	---	3.1403	2.29635e-07	244663_at	ZNF431	3.14398	1.32148e-05
212249_at	PIK3R1	2.82345	1.87832e-05	224784_at	MLLT6	3.14012	1.24959e-08	1558801_at	NNT-AS1	3.14379	3.88018e-07
236429_at	ZNF83	2.82259	3.06094e-06	1562194_at	---	3.13994	4.47402e-05	204993_at	GNAZ	3.14295	4.25368e-07
206502_s_at	INSM1	2.82165	0.00166803	220156_at	EFCAB1	3.13976	2.51594e-08	212206_s_at	H2AFV	3.14236	5.70624e-10
1554547_at	FAM13C	2.82156	1.27083e-05	241364_at	TMEM57	3.13867	4.55058e-07	202935_s_at	SOX9	3.13926	2.69846e-05
219683_at	FZD3	2.82154	8.17213e-09	225793_at	LIX1L	3.13852	5.91257e-06	238620_at	RP11-846E15.4	3.13772	6.54835e-08
205608_s_at	ANGPT1	2.82005	5.93e-05	219144_at	DUSP26	3.13837	1.74963e-07	216109_at	MED13L	3.13758	2.23741e-06
218396_at	VPS13C	2.81977	2.49064e-08	233255_s_at	BIVM	3.13788	1.5132e-12	214909_s_at	DDAH2	3.13731	2.84524e-11
225327_at	FAM214A	2.81924	1.99589e-07	222286_at	SNAPC3	3.13226	8.67178e-08	202202_s_at	LAMA4	3.13654	5.871e-05
223119_s_at	USP47	2.81919	1.44976e-08	52975_at	MVB12B	3.13114	1.58756e-08	242471_at	---	3.13633	0.000133091
237413_at	MAPK10	2.81523	7.8665e-05	230712_at	LOC101930059 /// LOC102724250 /// NBPF1 /// NBPF11 /// NBPF15	3.13078	1.34072e-10	205817_at	SIX1	3.1357	0.00229557
225512_at	ZBTB38	2.81516	8.4815e-07	232541_at	---	3.13015	2.56777e-05	216452_at	TRPM3	3.13534	0.00112362
228473_at	MSX1	2.81496	4.23726e-07	234317_s_at	STOX2	3.13003	4.07244e-08	205413_at	MPPED2	3.13474	0.000139422
236170_x_at	RP11-379H18.1	2.81226	4.21177e-07	226774_at	FAM120B	3.12965	1.36469e-11	211422_at	TRPM3	3.13427	0.000182605
1553321_a_at	SULT1C4	2.81172	1.1201e-05	243811_at	HOXB1	3.12618	1.96583e-07	202055_at	KPNA1	3.13408	2.38514e-10
214721_x_at	CDC42EP4	2.81169	3.62227e-07	241774_at	FLJ31306	3.12506	7.43312e-09	222869_s_at	ELAC1	3.13052	1.81107e-08
223623_at	C2orf40	2.8111	4.33601e-05	221858_at	TBC1D12	3.12486	2.42881e-08	239913_at	SLC10A4	3.13017	0.00679064
226731_at	ITGA1	2.81073	4.24033e-06	1570005_at	---	3.12478	1.23478e-06	232473_at	---	3.12906	3.75555e-06
205705_at	ANKRD26	2.81018	1.47681e-10	216894_x_at	CDKN1C	3.12469	3.40929e-06	202386_s_at	KIAA0430	3.12902	1.42061e-08
226395_at	HOOK3	2.80857	3.41513e-11	213904_at	FRRS1L	3.12419	3.1941e-06	228789_at	MTMR6	3.12862	7.43616e-08
1557296_at	FLJ12825	2.8083	9.25659e-07	1570039_at	TMSB15B	3.12404	1.27e-07	239742_at	LOC101930415	3.12852	1.67628e-08
207373_at	HOXD10	2.80724	4.25301e-05	213456_at	SOSTDC1	3.12393	0.00145488	32042_at	ENOX2	3.12721	6.11126e-07
223594_at	TMEM117	2.80679	1.25808e-07	234261_at	---	3.12212	5.8305e-08	229951_x_at	---	3.12392	0.00205581
1555520_at	PTCH1	2.80563	0.000106866	1557433_at	---	3.11939	2.66364e-08	228471_at	ANKRD44	3.12372	1.5949e-08
1556927_at	KCNK10	2.80396	0.00350184	238810_at	RFX3	3.11889	5.3154e-08	232794_at	LOC153682	3.12355	4.44768e-05
1552716_at	SPEF2	2.80278	3.45342e-07	230776_at	RNF157-AS1	3.11715	3.01949e-09	237413_at	MAPK10	3.12224	2.66894e-05
213248_at	LOC730101	2.79601	3.01735e-06	242028_at	ZNF709	3.11654	5.0146e-08	206972_s_at	GPR161	3.11977	1.03818e-08
205889_s_at	JAKMIP2	2.79571	6.11601e-05	235427_at	CFLAR	3.11643	3.48255e-09	227722_at	RPS23	3.11963	1.90304e-11
229034_at	SOBP	2.79539	3.75801e-09	206144_at	MAGI1	3.11635	4.53885e-05	238115_at	DNAJC18	3.11873	1.51594e-09
1567224_at	HMGA2	2.7952	2.47506e-06	215517_at	PYGO1	3.11623	8.75466e-09	242051_at	---	3.11856	1.80474e-07
238022_at	CRNDE	2.7947	0.0028401	227900_at	CBLB	3.11601	0.000427297	208015_at	BC069804 /// SMAD1	3.11725	1.26406e-07
213221_s_at	SIK2	2.79468	2.19339e-07	207149_at	CDH12	3.11559	2.92436e-06	217826_s_at	UBE2J1	3.11671	2.8411e-13
205201_at	GLI3	2.79409	1.47871e-07	242438_at	ASXL1	3.1153	9.34423e-06	242664_at	---	3.11575	1.27707e-05
235205_at	OXR1	2.79386	1.85843e-08	207487_at	---	3.11115	1.7489e-07	218573_at	MAGEH1	3.11421	8.84663e-14
214909_s_at	DDAH2	2.79315	1.66256e-10	230960_at	IGDCC3	3.11114	3.41112e-07	227162_at	ZBTB26	3.114	6.68165e-09
1555579_s_at	PTPRM	2.79261	1.24966e-05	206363_at	MAF	3.11077	4.65136e-06	232377_at	NXPH1	3.1127	0.0132199
238311_at	---	2.79094	4.04934e-06	215058_at	DENND5B	3.10947	6.9747e-09	209741_x_at	SCAPER	3.11222	3.34555e-09
220173_at	CCDC176	2.79057	2.39512e-07	1552712_a_at	NMNAT2	3.10915	7.7446e-05	206039_at	RAB33A	3.11142	0.000125308
1560156_at	LOC101928054	2.79047	1.52919e-07	236511_at	---	3.10862	1.10579e-07	211006_s_at	KCNB1	3.11111	1.76538e-05
202747_s_at	ITM2A	2.79042	7.93722e-05	206090_s_at	DISC1 /// TSNAX-DISC1	3.10545	4.44256e-07	204723_at	SCN3B	3.10978	3.65522e-05
236835_at	FUT8-AS1	2.78966	1.19978e-05	232002_at	---	3.10291	6.03534e-09	214620_x_at	PAM	3.10682	3.50737e-07
235331_x_at	PCGF5	2.78889	4.69416e-06	206401_s_at	MAPT	3.10211	1.12281e-07	223117_s_at	USP47	3.1055	1.04759e-11
205880_at	PRKD1	2.78882	2.69283e-07	1562481_at	---	3.10174	1.0606e-06	243366_s_at	---	3.10364	0.00770777
233442_at	---	2.78837	0.000630885	1552809_at	RFX4	3.09976	4.8268e-06	239178_at	FGF9	3.10122	4.87335e-05
230026_at	MRPL43	2.78828	6.98169e-07	207290_at	PLXNA2	3.09784	0.00010392	222402_at	POMP	3.09903	3.87603e-06
232037_at	IGDCC3	2.78807	3.67894e-07	235070_at	RBFOX1	3.09773	1.82911e-09	216442_x_at	FN1	3.09853	1.70091e-06
236783_at	KCNIP4	2.78601	6.03129e-06	236504_x_at	C6orf52	3.09434	3.41103e-10	239809_at	---	3.09827	0.0058324
223393_s_at	TSHZ3	2.78584	0.000112775	209462_at	APLP1	3.09247	1.43181e-07	224436_s_at	NIPSNAP3A	3.09763	1.23795e-08
232125_at	ZBTB20	2.78484	2.75988e-07	243237_at	PCDP1	3.09214	5.21711e-08	227359_at	OSCP1	3.09761	1.93302e-12
202364_at	MXI1	2.78453	1.87691e-07	236222_at	MAATS1	3.09204	5.06435e-08	235320_at	ARL6	3.09561	9.20336e-09
202363_at	SPOCK1	2.78088	4.09783e-05	219042_at	LZTS1	3.09186	1.01957e-06	201826_s_at	SCCPDH	3.09491	1.59639e-10
220429_at	NDST3	2.77952	0.00677323	219381_at	C5orf42	3.09092	3.42421e-06	209699_x_at	AKR1C2 /// LOC101930400	3.09211	3.82609e-07
232914_s_at	SYTL2	2.77895	0.000176997	240467_at	---	3.09076	0.000129567	204621_s_at	NR4A2	3.09153	0.00874037
213197_at	ASTN1	2.77686	0.000350834	226614_s_at	FAM167A	3.0896	1.74888e-05	225688_s_at	PHLDB2	3.09025	3.26909e-05
208116_s_at	MAN1A1	2.7767	1.31761e-06	212609_s_at	AKT3	3.0893	5.67467e-09	213920_at	CUX2	3.08915	3.95851e-08
230211_at	TRIP11	2.77414	5.20798e-07	239417_x_at	C6orf52	3.08851	4.85315e-09	1556054_at	---	3.08849	5.28188e-07
212344_at	SULF1	2.77355	0.00121335	214434_at	HSPA12A	3.0842	1.8499e-05	1559496_at	PPA2	3.08826	5.87316e-09
240558_at	---	2.77247	0.000547349	222270_at	SMEK2	3.08073	2.97899e-06	206965_at	KLF12	3.08767	0.000125321
225182_at	TMEM50B	2.7717	1.87791e-09	231484_at	---	3.08017	2.09561e-05	228731_at	GUCY1A2	3.0868	9.83972e-07
227657_at	RNF150	2.77124	2.53349e-09	233606_at	---	3.07701	1.34056e-05	204310_s_at	NPR2	3.08632	0.000181401
226034_at	DUSP4	2.77041	2.06251e-05	205919_at	HBE1	3.07672	0.000166574	219312_s_at	ZBTB10	3.08484	6.57972e-08
221814_at	GPR124	2.76984	0.000201398	225484_at	CEP41	3.07648	2.98873e-08	203563_at	AFAP1	3.08357	4.17618e-06
218714_at	PRR14	2.76916	7.99725e-11	219054_at	NPR3	3.07505	0.00505202	226275_at	MXD1	3.08289	4.32246e-05
235956_at	KIAA1377	2.7679	7.52239e-06	203723_at	ITPKB	3.07481	1.93754e-07	242490_at	---	3.08226	7.1599e-10
215517_at	PYGO1	2.76747	4.64897e-08	225327_at	FAM214A	3.07362	6.22676e-08	212169_at	FKBP9	3.08204	3.32525e-10
209699_x_at	AKR1C2 /// LOC101930400	2.76743	1.58284e-06	1559065_a_at	CLEC4G	3.07264	2.12233e-06	221031_s_at	APOLD1	3.08195	9.3773e-07
1557953_at	ZKSCAN1	2.76733	3.78822e-10	204105_s_at	NRCAM	3.07221	0.000535661	244293_at	UQCRB	3.08121	3.98273e-07
225897_at	MARCKS	2.76709	4.97725e-08	1561017_at	---	3.07132	8.92185e-07	229218_at	COL1A2	3.08107	0.000513677
229072_at	RAB30	2.76609	9.16935e-07	244425_at	---	3.07093	5.41484e-08	237299_at	NARF	3.08094	3.96021e-09
225221_at	ZKSCAN1	2.76516	3.05114e-11	215483_at	AKAP9	3.06979	2.54389e-07	212651_at	RHOBTB1	3.07908	4.03737e-11
209497_s_at	RBM4B	2.76497	7.37501e-07	211488_s_at	ITGB8	3.06798	3.03749e-09	226279_at	PRSS23	3.07747	2.31575e-05
220324_at	LINC00472	2.76416	3.11328e-07	216594_x_at	AKR1C1	3.0679	1.33166e-08	228119_at	LRCH3	3.07745	4.00578e-07
229491_at	SLC9B2	2.76387	1.28998e-08	228843_at	ARL10	3.06775	1.39195e-10	1569180_at	---	3.07702	8.6892e-06
236153_at	---	2.76293	1.48833e-06	237594_at	---	3.06666	0.000151836	227713_at	KATNAL1	3.07547	9.39294e-13
224759_s_at	TMEM263	2.76245	2.74812e-10	1556329_a_at	PCDH10	3.06647	6.9581e-07	204950_at	CARD8	3.07425	1.17676e-08
220770_s_at	ZBED8	2.76164	2.74669e-06	234758_at	---	3.06392	3.56301e-06	209291_at	ID4	3.07175	0.000330133
205110_s_at	FGF13	2.76114	7.78868e-07	219736_at	TRIM36	3.06215	6.32365e-06	210993_s_at	SMAD1	3.07137	1.94888e-09
1558322_a_at	PAQR9	2.76091	4.36557e-05	210240_s_at	CDKN2D	3.06032	8.06964e-08	201975_at	CLIP1	3.06807	9.13333e-08
214164_x_at	CA12	2.75996	1.60079e-06	236085_at	CAPSL	3.05817	7.43576e-12	241348_at	ZNF654	3.06765	3.68984e-07
216247_at	RPS20 /// SNORD54	2.75885	6.67462e-07	203658_at	SLC25A20	3.05732	4.1662e-10	202566_s_at	SVIL	3.06746	2.30466e-07
222446_s_at	BACE2	2.75653	6.45355e-05	221029_s_at	WNT5B	3.05708	0.000198463	231262_at	---	3.06582	9.05322e-08
223059_s_at	FAM107B	2.75648	2.28665e-10	208523_x_at	HIST1H2BC /// HIST1H2BE /// HIST1H2BF /// HIST1H2BG /// HIST1H2BI	3.0564	1.18562e-06	221828_s_at	MVB12B	3.06495	6.5252e-11
206367_at	REN	2.7551	1.07851e-05	206973_at	PPFIA2	3.0562	2.40643e-06	212205_at	H2AFV	3.06483	9.42942e-09
226677_at	ZNF521	2.75478	6.77904e-06	225886_at	DDX5	3.05516	1.83144e-07	224218_s_at	TRPS1	3.06337	5.44247e-07
235664_at	---	2.75453	8.92408e-09	214611_at	GRIK1	3.05052	1.8717e-10	1566558_x_at	BAIAP2-AS1	3.05952	3.77217e-11
211966_at	COL4A2	2.754	6.32395e-07	208070_s_at	REV3L	3.04775	2.55652e-11	230561_s_at	KANSL1L	3.05917	3.50959e-05
242894_at	---	2.75241	2.88419e-06	225723_at	CCDC167	3.04588	4.70568e-09	203066_at	CHST15	3.05674	8.78132e-07
242699_at	RP11-642D21.1	2.75176	1.69351e-05	237314_at	ENKUR	3.04545	3.18404e-10	217529_at	ORAI2	3.05359	1.05728e-10
220260_at	TBC1D19	2.75136	3.2725e-09	201041_s_at	DUSP1	3.04542	0.00131683	213761_at	MDM1	3.05168	4.82835e-09
228060_at	SLC35F1	2.75031	6.33055e-08	219204_s_at	SRR	3.04196	1.23098e-08	210495_x_at	FN1	3.05019	1.09605e-06
243943_x_at	C6orf52	2.74944	1.7204e-07	219802_at	PYROXD1	3.04116	2.74676e-07	238890_at	BRWD1	3.04928	3.45785e-06
220014_at	PRR16	2.74638	0.00426516	237168_at	NEK5	3.04054	3.23116e-09	243198_at	TEX9	3.04826	5.3257e-07
243413_at	TTC30B	2.7463	9.04699e-06	240026_x_at	---	3.04046	7.36765e-07	64900_at	TMEM231	3.04728	9.32286e-12
223058_at	FAM107B	2.74555	4.36388e-11	212412_at	PDLIM5	3.03991	8.66368e-11	228620_at	LOC101927027	3.04612	8.48437e-07
244661_at	SOAT1	2.74541	7.42134e-06	235775_at	TMTC2	3.03941	6.21875e-07	205088_at	MAMLD1	3.04484	1.95081e-08
219641_at	DET1	2.74451	1.03303e-09	219687_at	HHAT	3.03888	7.63082e-08	204063_s_at	ULK2	3.04475	2.10383e-06
215715_at	SLC6A2	2.74449	0.00109835	237299_at	NARF	3.03837	4.80792e-09	213342_at	YAP1	3.04437	2.89141e-07
230418_s_at	GALNT16	2.74399	7.1891e-05	204062_s_at	ULK2	3.03834	4.19031e-06	235278_at	MACROD2	3.04421	1.61602e-05
218888_s_at	NETO2	2.74106	9.45096e-06	209755_at	NMNAT2	3.03806	0.000118547	222629_at	REV1	3.0429	2.17274e-07
228772_at	HNMT	2.7405	3.36707e-06	209590_at	BMP7	3.03802	3.19882e-05	236164_at	FLJ10038	3.04252	4.31499e-08
202663_at	WIPF1	2.74002	8.87567e-07	229782_at	RMST	3.03785	5.81796e-05	227567_at	LINC00674	3.04189	1.09375e-10
244043_at	TFDP2	2.7399	2.1338e-08	1569512_at	---	3.0373	2.03007e-07	227798_at	SMAD1	3.04056	1.87998e-07
232746_at	ACKR3 /// AK023507	2.7394	0.000388156	239025_at	---	3.03593	6.70351e-08	207327_at	EYA4	3.03809	3.73336e-05
235987_at	PRKXP1	2.73821	1.7282e-06	209686_at	S100B	3.03556	0.00221609	203749_s_at	RARA	3.03561	1.01345e-08
225048_at	PHF10	2.73814	7.72123e-07	1552337_s_at	HOXD4	3.03507	0.000850342	227251_at	DCAF5	3.0351	2.06981e-12
1566959_at	---	2.73786	4.04861e-05	1556213_a_at	BTG3	3.03353	1.67167e-10	231472_at	FBXO15	3.03464	5.61154e-06
227157_at	PRIMPOL	2.73672	3.75253e-09	227259_at	CD47	3.03346	4.7577e-09	219833_s_at	EFHC1	3.0339	7.19528e-11
204246_s_at	DCTN3	2.73524	3.34213e-11	208291_s_at	TH	3.03332	0.000265348	1554948_at	---	3.03324	1.0838e-06
1555074_a_at	KCNH5	2.73474	3.90564e-07	217671_at	DSERG1	3.03254	3.40728e-08	210830_s_at	PON2	3.03108	5.4067e-11
231786_at	HOXA13	2.73333	3.69024e-06	224952_at	TANC2	3.03246	4.44092e-06	229333_at	GMPS	3.03071	5.26027e-10
208425_s_at	TANC2	2.73234	3.68987e-07	214436_at	FBXL2	3.03048	5.92201e-08	224876_at	C5orf24	3.02894	4.64057e-13
213332_at	PAPPA2	2.73216	4.54354e-06	205350_at	CRABP1	3.03013	0.000325453	228162_at	ESD	3.02839	4.1935e-10
230815_at	LOC389765	2.73148	7.5545e-06	236809_at	---	3.02925	4.68409e-06	230765_at	NWD2	3.02754	0.00526082
204861_s_at	NAIP	2.72759	2.16993e-08	240275_at	ARMC3	3.02859	7.14922e-10	235949_at	TTC26	3.02619	4.87012e-07
228574_at	TMTC2	2.72627	1.60762e-07	243198_at	TEX9	3.02821	5.78364e-07	213526_s_at	LIN37	3.02341	1.66561e-07
225611_at	MAST4	2.72561	5.43099e-08	1556964_s_at	---	3.02678	6.6233e-07	239260_at	CORIN	3.02307	0.0214774
52975_at	MVB12B	2.72445	1.10088e-07	202967_at	GSTA4	3.02504	8.92529e-08	213221_s_at	SIK2	3.02283	7.54871e-08
240666_at	---	2.72412	1.39208e-06	235111_at	LSAMP	3.0236	5.03866e-09	242140_at	ERVK3-1 /// ZNF8	3.02174	1.14431e-05
236465_at	RNF175	2.72366	3.42597e-10	232653_at	---	3.0195	2.1143e-09	220055_at	ZNF287	3.02095	8.88075e-08
233793_at	---	2.72301	6.35125e-05	217837_s_at	CHMP3 /// RNF103-CHMP3	3.01793	1.00222e-10	243704_at	GPATCH2	3.01971	1.80991e-07
226774_at	FAM120B	2.72194	1.1843e-10	224641_at	FYTTD1	3.01723	5.73675e-09	226547_at	KAT6A	3.01937	3.70492e-09
218820_at	C14orf132	2.72088	1.82291e-05	232683_s_at	PARP6	3.01554	2.35459e-08	221973_at	LOC100506076 /// LOC100506123	3.01623	2.24505e-07
217867_x_at	BACE2	2.72083	3.03388e-05	236346_at	---	3.01529	1.99723e-09	228792_at	MYEF2	3.01548	9.36412e-06
243806_at	---	2.71988	3.79376e-09	204793_at	GPRASP1	3.01527	3.96841e-08	226715_at	FOXK1	3.01531	9.80316e-09
204163_at	EMILIN1	2.71951	4.22838e-06	230653_at	LOC102724356	3.01441	3.0844e-08	212936_at	FAM172A	3.01344	1.28536e-08
231230_at	KCNK10	2.71896	0.000606301	243826_at	---	3.01422	4.13553e-06	36552_at	C2CD3	3.01091	4.75691e-10
207819_s_at	ABCB4	2.71844	0.000425669	244300_at	---	3.0139	6.1517e-11	39966_at	CSPG5	3.00948	0.0002508
208396_s_at	PDE1A	2.71762	0.0032273	218309_at	CAMK2N1	3.01254	3.57765e-07	214376_at	MAPK10	3.00933	0.000123999
235238_at	SHC4	2.71746	2.33932e-05	235405_at	GSTA4	3.01111	1.79364e-06	211776_s_at	EPB41L3	3.00749	2.84158e-06
224641_at	FYTTD1	2.71276	2.69844e-08	212308_at	CLASP2	3.0108	4.20233e-09	239300_at	PIK3C3	3.00684	1.91278e-06
221194_s_at	RNFT1 /// TBC1D3P1-DHX40P1	2.71202	1.47234e-09	210323_at	TEKT2	3.00977	1.38827e-07	228941_at	ALG10 /// ALG10B	3.00595	3.94668e-06
215434_x_at	LOC102724250 /// NBPF1 /// NBPF10 /// NBPF11 /// NBPF14 /// NBPF15 /// NBPF19 /// NBPF26	2.71074	5.25427e-07	1553622_a_at	FSIP1	3.00962	0.000581094	1562337_at	OR7D2	3.00593	2.0166e-10
209470_s_at	GPM6A	2.71026	7.73714e-05	216870_x_at	DLEU2	3.0088	2.8866e-07	238833_at	---	3.00553	2.30745e-06
236215_at	---	2.70969	3.79481e-08	206403_at	ZNF536	3.00808	3.97266e-07	224641_at	FYTTD1	3.00479	6.08004e-09
235606_at	LINC00883	2.70896	9.1433e-06	225182_at	TMEM50B	3.00756	5.49623e-10	226625_at	TGFBR3	3.00453	3.54316e-06
230080_at	HOXA-AS2	2.70811	7.28894e-06	225048_at	PHF10	3.00697	2.2211e-07	226618_at	UBE2QL1	3.00431	2.46598e-06
229679_at	C12orf76 /// LOC101060443	2.70788	4.20865e-08	239780_at	---	3.00648	4.67848e-05	238444_at	ZNF618	3.00273	8.75133e-10
212899_at	CDK19	2.70735	2.2934e-08	211167_s_at	GCK	3.00522	1.33736e-07	209285_s_at	FAM208A	3.00258	1.03265e-08
209515_s_at	RAB27A	2.70658	3.08582e-08	208958_at	ERP44	3.00401	2.20135e-06	207172_s_at	CDH11	3.0022	1.0344e-08
212854_x_at	NBPF1	2.70369	1.07373e-14	214956_at	AAK1	3.00365	1.69999e-05	224759_s_at	TMEM263	3.00101	7.63585e-11
1554806_a_at	FBXO8	2.70304	2.87202e-10	233576_at	HMGCLL1	3.00352	1.14645e-11	207068_at	ZFP37	3.00037	3.27232e-08
234929_s_at	SPATA7	2.70219	3.44267e-08	211302_s_at	PDE4B	3.00292	1.17683e-05	222784_at	SMOC1	2.99887	1.6879e-05
214475_x_at	CAPN3	2.69805	3.21328e-06	239407_at	PAXBP1-AS1	3.0008	9.0906e-10	226002_at	GAB1	2.99861	1.58383e-07
212488_at	COL5A1	2.69532	4.46765e-05	239069_s_at	---	3.00048	0.000108008	225544_at	TBX3	2.99672	4.98324e-05
200794_x_at	DAZAP2	2.69415	4.57415e-12	231709_x_at	---	2.99871	4.18723e-06	211675_s_at	MDFIC	2.99213	5.66104e-09
205160_at	PEX11A	2.69348	1.90388e-06	226770_at	MAGI3	2.99859	1.02839e-07	231075_x_at	ABI2	2.99193	4.87235e-09
228693_at	CCDC50	2.69337	8.32173e-07	236029_at	FAT3	2.99735	4.08895e-09	205888_s_at	JAKMIP2	2.99134	4.27169e-05
209361_s_at	PCBP4	2.69261	6.2246e-06	224589_at	XIST	2.99535	0.00101585	244354_at	STRN	2.99031	4.128e-08
225835_at	SLC12A2	2.69155	1.1009e-08	236421_at	ANKRD45	2.99395	2.41259e-07	232406_at	---	2.98804	0.0011426
242213_at	RP11-727F15.11	2.69127	3.22637e-08	212309_at	CLASP2	2.99376	2.53261e-10	222605_at	RCOR3	2.98716	9.17279e-10
241745_at	LOC100507557	2.69092	0.000102929	235888_at	GUSBP1 /// GUSBP4	2.9908	6.67419e-09	236038_at	RNF150	2.98708	1.27554e-09
239839_at	ZNF555	2.68935	4.75545e-07	240194_at	LOC441204	2.98981	1.16825e-08	209859_at	TRIM9	2.98601	0.000105859
209356_x_at	EFEMP2	2.68922	5.23816e-08	1556744_a_at	ZNF654	2.9883	3.09107e-05	212593_s_at	MIR4680 /// PDCD4	2.98596	2.9424e-07
211148_s_at	ANGPT2	2.6878	1.04261e-05	242521_at	LOC100505812	2.98705	1.33784e-09	224973_at	FAM46A	2.98393	3.33588e-07
205338_s_at	DCT	2.68679	0.000104095	226269_at	GDAP1	2.98704	6.52827e-09	1559455_at	---	2.98391	3.06706e-07
205892_s_at	FABP1	2.68635	0.000166475	241586_at	---	2.98589	0.0112812	235381_at	RSF1	2.98362	3.29881e-10
224848_at	CDK6	2.68592	1.82709e-05	234228_at	---	2.98424	3.28846e-12	206987_x_at	FGF18	2.98352	5.60899e-05
214334_x_at	DAZAP2	2.68585	4.98218e-12	236132_at	TLN1	2.98121	3.08698e-07	202092_s_at	ARL2BP	2.98162	8.64396e-13
217826_s_at	UBE2J1	2.68409	3.1403e-12	244579_at	---	2.98011	6.39056e-10	226775_at	ENY2	2.97883	6.82111e-06
203132_at	RB1	2.6838	7.97667e-08	206059_at	ZNF91	2.97915	8.08827e-09	215287_at	STRN	2.97837	4.08272e-06
201147_s_at	TIMP3	2.68353	0.000242052	233481_at	RP11-524C21.2	2.97893	1.03602e-06	238155_at	RP11-140I16.3	2.97796	9.94322e-09
1557433_at	---	2.68335	2.14312e-07	226532_at	---	2.9779	1.31912e-07	230071_at	2015-09-11	2.97666	6.49184e-08
225430_at	GATC	2.68046	2.28487e-14	242794_at	MAML3	2.97768	7.72212e-06	213587_s_at	ATP6V0E2	2.97646	5.11481e-09
232767_at	CADM1	2.67973	0.000317909	213845_at	GRIK2	2.97659	0.00040839	228349_at	KIAA1958	2.97523	2.70062e-11
214321_at	NOV	2.6782	6.24588e-06	204249_s_at	LMO2	2.97428	5.49179e-05	1558569_at	LOC100131541	2.97394	4.54794e-06
229641_at	CCBE1	2.67818	0.000550464	211029_x_at	FGF18	2.97397	2.27652e-05	241364_at	TMEM57	2.97206	8.94174e-07
221838_at	KLHL22	2.67725	8.93031e-09	240065_at	FAM81B	2.97334	1.55633e-08	37590_g_at	AK055981 /// RP11-617F23.1	2.96757	3.15848e-09
242287_at	CLIP1	2.67715	6.08146e-06	233310_at	RP11-143K11.1	2.97081	1.05803e-06	224567_x_at	MALAT1	2.96535	5.79388e-07
224571_at	IRF2BP2	2.676	8.48794e-06	235905_at	ZNF704	2.96739	1.95395e-11	224463_s_at	C11orf70	2.96453	5.01694e-06
207336_at	SOX5	2.67592	2.77268e-06	204135_at	FILIP1L	2.96647	0.000252142	241956_at	---	2.96352	3.77194e-06
222843_at	FIGNL1	2.67322	7.07893e-08	1558706_a_at	ATOH8	2.9661	3.36109e-08	224392_s_at	OPN3	2.96266	0.000191197
232064_at	FER	2.673	1.29361e-08	227359_at	OSCP1	2.9657	3.75745e-12	203658_at	SLC25A20	2.96261	6.59675e-10
216321_s_at	NR3C1	2.67276	0.00316443	228142_at	UQCR10	2.96498	1.07474e-08	228454_at	LCOR	2.96244	1.8802e-07
239025_at	---	2.6719	3.89513e-07	230599_at	---	2.96445	0.000730685	230002_at	GPSM2	2.95922	1.2795e-10
234105_at	---	2.67149	4.71085e-05	232476_at	---	2.96369	3.26345e-06	228993_s_at	BBIP1	2.9589	3.4535e-08
211144_x_at	TARP /// TRGC2 /// TRGV9	2.67149	0.00124723	223536_at	PSD2	2.9629	8.63363e-08	232210_at	---	2.9587	3.04102e-07
217825_s_at	UBE2J1	2.66987	8.14915e-12	204045_at	TCEAL1	2.96115	4.13495e-08	222557_at	STMN3	2.95711	3.44596e-05
222376_at	RP11-499E18.1	2.66862	2.16747e-07	220436_at	CNTNAP3P2	2.95939	6.27415e-07	226774_at	FAM120B	2.95699	3.19341e-11
228686_at	LINC01184 /// LOC101929964	2.66802	1.71396e-07	239831_at	TMEM106C	2.9593	2.22154e-10	204154_at	CDO1	2.95684	1.39169e-10
221478_at	BNIP3L	2.66778	4.03224e-10	204917_s_at	MLLT3	2.95905	2.33529e-06	1554528_at	MAATS1	2.95621	4.24293e-07
1553998_at	DMRTC1 /// DMRTC1B	2.66688	3.43539e-07	239890_s_at	SERP2	2.95729	2.27505e-10	226623_at	PHYHIPL	2.95619	0.00113149
224392_s_at	OPN3	2.66617	0.000520263	227203_at	FBXL17	2.95667	2.99297e-07	224593_at	ZNF664	2.95474	2.00106e-12
213405_at	RAB22A	2.66564	4.61851e-08	238000_at	---	2.95652	6.91919e-05	219641_at	DET1	2.95357	3.34494e-10
209204_at	LMO4	2.66531	3.68514e-07	1553998_at	DMRTC1 /// DMRTC1B	2.95455	8.22783e-08	226394_at	2015-03-05	2.95261	5.00273e-10
1561690_at	---	2.66499	5.3173e-08	235501_at	---	2.95432	8.89112e-10	1559535_s_at	BC040901 /// CTC-241N9.1 /// LOC100996419	2.95261	1.94042e-05
236346_at	---	2.66456	1.26645e-08	244797_at	LINC01159	2.95271	0.000710084	219843_at	IPP	2.95204	1.03732e-10
210602_s_at	CDH6	2.66438	0.00275545	229744_at	SSFA2	2.9527	3.1435e-10	225318_at	WHSC1L1	2.9519	1.23572e-10
215169_at	SLC35E2 /// SLC35E2B	2.6636	1.57587e-06	235656_s_at	---	2.95195	2.81327e-09	1568619_s_at	ITPRIPL2	2.95118	8.44323e-07
239544_at	---	2.66313	0.000390837	215578_at	---	2.95186	3.89316e-06	212274_at	LPIN1	2.94973	2.6705e-08
238818_at	KIAA1429	2.6627	1.58812e-05	239515_at	---	2.9511	1.55613e-09	201360_at	CST3	2.94935	1.30139e-07
202150_s_at	NEDD9	2.6623	2.35483e-08	209946_at	VEGFC	2.95012	1.52573e-06	226003_at	KIF21A	2.94907	1.58633e-06
224817_at	SH3PXD2A	2.66181	1.17194e-07	223696_at	ARSD	2.95006	1.56556e-06	209379_s_at	CCSER2	2.94833	8.06818e-08
227764_at	LYPD6	2.66147	1.25541e-06	233518_at	---	2.9482	5.89611e-08	218113_at	TMEM2	2.94658	4.5618e-07
227626_at	PAQR8	2.6608	7.57864e-06	1556595_at	RP11-319G9.3	2.94731	2.05065e-06	205666_at	FMO1	2.94583	0.00176216
227986_at	ZNF343	2.65872	3.95292e-07	227562_at	LAMTOR3	2.94706	2.37088e-09	201836_s_at	SUPT7L	2.94522	3.52709e-08
203787_at	SSBP2	2.65849	8.11327e-07	213844_at	HOXA5	2.94582	0.00437798	226100_at	KMT2E	2.94292	5.9784e-11
229078_s_at	GPALPP1	2.65756	1.72971e-07	222742_s_at	IFT22	2.9457	9.47602e-12	203329_at	PTPRM	2.94059	2.57796e-08
218613_at	PSD3	2.65734	3.75857e-07	209625_at	PIGH	2.94504	4.04223e-08	207147_at	DLX2	2.9389	0.00160395
209871_s_at	APBA2	2.65697	4.53544e-06	236453_at	---	2.94427	4.49679e-10	1552388_at	FLJ30901 /// SCUBE1	2.93842	3.21222e-07
227971_at	NRK	2.65603	0.00264538	224176_s_at	AXIN2	2.94218	3.39331e-10	237134_at	---	2.93794	2.03431e-05
236105_at	ZBTB10	2.65553	2.3356e-07	212111_at	STX12	2.94188	5.59124e-11	223119_s_at	USP47	2.93792	7.96851e-09
225688_s_at	PHLDB2	2.65479	0.000160208	236636_at	---	2.94174	6.91064e-09	238129_s_at	FZD2	2.9378	1.51683e-06
1553158_at	CEP19	2.65437	2.26889e-05	1566528_at	CUX2	2.94139	7.14754e-07	208370_s_at	RCAN1	2.93524	1.22718e-13
222867_s_at	MED31	2.6531	1.42127e-06	207275_s_at	ACSL1	2.94117	2.24556e-06	229346_at	NES	2.93438	3.11091e-05
225723_at	CCDC167	2.65265	3.56107e-08	206426_at	MLANA	2.93976	9.64705e-06	229090_at	ZEB1-AS1	2.9336	3.50646e-06
236034_at	ANGPT2	2.65018	3.86508e-07	201836_s_at	SUPT7L	2.93953	3.62295e-08	218623_at	HMP19	2.9331	0.000801471
1556423_at	VASH1	2.65011	1.84814e-06	244294_at	GTF2H5	2.93869	3.32231e-09	224833_at	ETS1	2.93205	0.0010962
230042_at	ITSN1	2.64802	3.62212e-07	200790_at	ODC1	2.93802	1.3212e-07	219789_at	NPR3	2.93186	0.00102019
223692_at	NMNAT1	2.64722	6.14717e-07	243010_at	MSI2	2.93503	1.58354e-06	214434_at	HSPA12A	2.9318	3.1832e-05
236395_at	---	2.64667	1.46215e-06	220761_s_at	TAOK3	2.93443	2.39575e-11	223493_at	FBXO4	2.9316	7.58725e-08
230860_at	CEP19	2.64659	1.0812e-05	234628_at	---	2.93424	6.49359e-08	1560813_at	---	2.93136	2.61892e-06
1556682_s_at	---	2.64622	8.03283e-06	210943_s_at	LYST	2.93376	1.42104e-06	210341_at	MYT1	2.93121	0.000152099
213492_at	COL2A1	2.64612	0.000345823	224568_x_at	MALAT1	2.93096	0.000145964	209005_at	FBXL5	2.93025	1.04817e-07
221885_at	DENND2A	2.64569	2.92292e-07	232377_at	NXPH1	2.93014	0.0180224	204703_at	IFT88	2.9289	9.48062e-11
242344_at	GABRB2	2.64517	0.00532851	226676_at	ZNF521	2.92807	5.86962e-07	227235_at	GUCY1A3	2.92836	1.05148e-05
212741_at	MAOA	2.64446	6.04189e-05	222171_s_at	PKNOX2	2.92564	4.68504e-06	225521_at	ANAPC7	2.92767	2.40518e-09
232777_s_at	C6orf118	2.64441	2.3774e-06	218584_at	TCTN1	2.92535	1.1692e-10	216059_at	PAX3	2.92644	2.54391e-06
239024_at	ZNF148	2.64362	1.56949e-06	235230_at	PLCXD2	2.92528	7.7716e-07	201309_x_at	NREP	2.92499	7.04458e-09
227966_s_at	CCDC74A /// CCDC74B	2.64304	9.24893e-09	241988_x_at	---	2.92449	8.0707e-06	219466_s_at	APOA2	2.92403	0.0043903
1556054_at	---	2.64277	3.8899e-06	1556794_at	---	2.92432	2.21659e-08	230005_at	SVIP	2.92383	1.13342e-09
206965_at	KLF12	2.64103	0.000552747	1555420_a_at	KLF7	2.92368	9.20932e-05	202364_at	MXI1	2.92346	9.57874e-08
244655_at	LOC100507311	2.63996	8.95159e-06	242483_at	---	2.92353	1.98544e-05	229454_at	BCLAF1	2.92274	0.000171762
217890_s_at	PARVA	2.63969	4.28205e-07	1559332_at	---	2.92313	1.08959e-08	213657_s_at	AK055981 /// RP11-617F23.1	2.92219	3.93373e-09
1557507_at	TRIM52-AS1	2.63933	6.81529e-08	236166_at	LOC285147	2.92299	4.49754e-07	229530_at	GUCY1A3	2.92197	1.51372e-05
210944_s_at	CAPN3	2.63878	3.58115e-06	230970_at	---	2.92283	0.000101685	214501_s_at	H2AFY	2.92002	8.37796e-11
208934_s_at	LGALS8	2.63686	4.614e-07	229653_at	VPS53	2.92218	1.81268e-09	218783_at	INTS7	2.9179	3.25766e-05
235891_at	DNM3OS	2.63643	5.65217e-05	224663_s_at	CFL2	2.92114	5.17618e-12	244218_at	---	2.91755	8.40526e-07
223437_at	PPARA	2.63607	3.49288e-08	222553_x_at	OXR1	2.92099	1.46553e-09	204662_at	CCP110	2.91576	5.03291e-09
1558474_at	RP11-1114A5.4	2.63411	2.5768e-09	228890_at	ATOH8	2.92069	4.55702e-12	201670_s_at	MARCKS	2.91528	1.29132e-07
242093_at	SYTL5	2.62982	0.000433936	242300_at	---	2.91884	3.77565e-07	227484_at	SRGAP1	2.91392	6.50837e-10
1555867_at	GNG4	2.62981	0.000202308	208476_s_at	FRMD4A	2.91876	3.60327e-06	1556203_a_at	SRGAP2	2.91174	5.77572e-05
241804_at	LOC102724275	2.62668	8.62021e-08	226861_at	ASB8	2.91784	9.33873e-09	232289_at	KCNJ12 /// KCNJ18 /// LOC100996843	2.91114	0.000144038
202631_s_at	APPBP2	2.62589	2.21811e-09	209711_at	SLC35D1	2.91748	7.99013e-10	213624_at	SMPDL3A	2.91003	0.000370179
219855_at	NUDT11	2.62574	1.62734e-08	229383_at	2015-03-01	2.91497	2.25477e-05	215992_s_at	RAPGEF2	2.91002	1.56953e-08
202336_s_at	PAM	2.62447	1.3483e-06	244697_at	---	2.9134	1.40365e-06	236095_at	NTRK2	2.90934	0.00790259
203801_at	MRPS14	2.62383	7.23272e-07	243539_at	KIAA1841	2.91107	6.74524e-09	226532_at	---	2.90905	1.80333e-07
206140_at	LHX2	2.62358	0.017075	230183_at	EXT1	2.90881	2.07008e-06	225897_at	MARCKS	2.90905	2.42706e-08
227954_at	ITPRIPL2	2.6233	2.98176e-07	202262_x_at	DDAH2	2.90798	2.52675e-10	201152_s_at	MBNL1	2.90823	7.46926e-11
236777_at	ZSCAN16-AS1	2.62179	3.29113e-08	238963_at	RBM18	2.90604	2.28348e-06	1552766_at	HS6ST2	2.90734	0.000244633
37590_g_at	AK055981 /// RP11-617F23.1	2.62172	2.03761e-08	208490_x_at	HIST1H2BC /// HIST1H2BE /// HIST1H2BF /// HIST1H2BG /// HIST1H2BI	2.9051	0.000341803	229025_s_at	IMMP1L	2.90697	2.80918e-08
244455_at	KCNT2	2.61788	5.04704e-06	225990_at	BOC	2.90501	0.000163798	244345_at	CADM1	2.90509	1.49819e-05
209566_at	INSIG2	2.6161	3.01196e-06	231403_at	TRIO	2.9048	1.93162e-07	212019_at	RSL1D1	2.90506	8.41147e-06
205376_at	INPP4B	2.61593	4.56918e-05	203881_s_at	DMD	2.90471	0.000104885	212958_x_at	PAM	2.90447	1.70293e-07
228724_at	TTLL7	2.61561	8.97528e-05	219898_at	GPR85	2.90247	4.68515e-08	212335_at	GNS	2.90384	4.42401e-09
225669_at	IFNAR1	2.61503	2.8942e-09	213362_at	PTPRD	2.90184	2.37731e-11	205191_at	RP2	2.90275	2.26324e-07
214769_at	CLCN4	2.61484	1.39272e-07	236038_at	RNF150	2.90152	1.95383e-09	222473_s_at	ERBB2IP	2.90264	4.83394e-11
206739_at	HOXC5	2.61338	1.5735e-05	204586_at	BSN	2.90064	1.03975e-06	232297_at	KLHL5	2.90225	9.75993e-08
244008_at	PARP8	2.61319	0.000337741	1566469_at	---	2.89934	9.33715e-08	239624_at	LOC102724689	2.90183	1.09661e-05
204672_s_at	ANKRD6	2.61263	4.43399e-10	208664_s_at	TTC3 /// TTC3P1	2.89859	1.37896e-08	218948_at	QRSL1	2.90083	3.1245e-08
239858_at	---	2.61243	0.00196326	203394_s_at	HES1	2.89855	0.00385083	224164_at	TPM3	2.8993	2.48745e-07
221569_at	AHI1	2.60737	3.3672e-10	224999_at	EGFR	2.89791	1.8225e-06	223300_s_at	CCDC82	2.89917	8.97287e-09
236016_at	SMARCE1	2.60519	3.08356e-07	239848_at	EIF3M	2.8958	0.000195716	203589_s_at	TFDP2	2.89896	5.3484e-10
214043_at	PTPRD	2.60503	2.0772e-10	221139_s_at	CSAD	2.89518	1.0716e-06	1555247_a_at	RAPGEF6	2.89845	1.21391e-06
230224_at	ZCCHC18	2.60449	4.57265e-07	213058_at	TTC28	2.89477	8.15548e-08	238818_at	KIAA1429	2.89621	5.72676e-06
226713_at	CCDC50	2.60311	1.03685e-06	230224_at	ZCCHC18	2.89432	1.02664e-07	1553998_at	DMRTC1 /// DMRTC1B	2.89252	1.09855e-07
215537_x_at	DDAH2	2.60257	9.92871e-10	1561596_at	---	2.89414	1.27653e-09	209649_at	STAM2	2.89194	1.63615e-10
226423_at	PAQR8	2.60198	6.72771e-06	230104_s_at	TPPP	2.89314	8.30029e-09	236353_at	LOC101927268 /// LOC102724851	2.89193	1.45699e-07
226429_at	GPALPP1	2.60168	2.46562e-08	1569519_at	LOC102724250 /// NBPF1 /// NBPF10 /// NBPF11 /// NBPF12 /// NBPF14 /// NBPF15 /// NBPF26 /// NBPF8 /// NBPF9	2.89303	1.04446e-06	204260_at	CHGB	2.89101	0.000113961
1556064_at	LOC284926	2.60097	4.79433e-06	220532_s_at	TMEM176B	2.89243	3.79928e-06	229114_at	GAB1	2.89059	7.27765e-09
227359_at	OSCP1	2.60087	3.24387e-11	212877_at	KLC1	2.89165	1.65287e-07	1558819_at	LOC101929759	2.89039	7.14394e-06
206110_at	HIST1H3A /// HIST1H3B /// HIST1H3C /// HIST1H3D /// HIST1H3E /// HIST1H3F /// HIST1H3G /// HIST1H3H /// HIST1H3I /// HIST1H3J	2.59846	0.00303316	202133_at	WWTR1	2.8912	2.96454e-07	222517_at	AP3M1	2.88856	2.15462e-08
236712_at	---	2.59737	1.26682e-05	236273_at	NBPF1	2.89085	1.05223e-06	234947_s_at	FAM204A	2.88802	6.1394e-10
236325_at	KIAA1377	2.5973	6.65644e-06	1558077_s_at	MDH1B	2.88836	5.02833e-07	232653_at	---	2.88345	4.1259e-09
204168_at	MGST2	2.59651	1.5788e-06	232791_at	---	2.8876	3.04915e-05	209946_at	VEGFC	2.88311	2.03146e-06
229374_at	EPHA4	2.59617	0.000213863	236660_at	---	2.88729	8.79441e-06	208443_x_at	SHOX2	2.88006	0.000148162
221511_x_at	CCPG1 /// DYX1C1-CCPG1	2.59603	8.66677e-08	209325_s_at	RGS16	2.88565	0.000262897	223393_s_at	TSHZ3	2.8798	7.99307e-05
230729_at	RP11-355B11.2	2.59595	1.32049e-07	1553193_at	ZNF441	2.88508	5.03669e-08	218024_at	MPC1	2.87873	6.76126e-11
243619_at	FGFR1OP2	2.59577	1.00309e-06	240898_at	SPAG16	2.88339	1.75746e-06	217076_s_at	HOXD3 /// HOXD4 /// LOC401021	2.87782	0.000645865
214460_at	LSAMP	2.59569	3.35557e-06	235337_at	SERTAD4	2.8829	1.69115e-06	218648_at	CRTC3	2.87778	7.32252e-08
209466_x_at	PTN	2.59457	4.62184e-06	200787_s_at	PEA15	2.88095	3.04186e-06	210145_at	PLA2G4A	2.87765	8.0622e-06
223701_s_at	USP47	2.59368	1.10877e-13	203395_s_at	HES1	2.87994	0.000838253	244521_at	TSHZ2	2.87664	1.86941e-05
244298_at	---	2.59319	0.000102407	217735_s_at	EIF2AK1	2.87974	4.53643e-09	230927_at	CTD-3025N20.3	2.87468	4.40877e-08
208343_s_at	NR5A2	2.59302	0.00574461	215537_x_at	DDAH2	2.87934	1.96592e-10	209842_at	SOX10	2.87356	0.000571863
226509_at	ZNF641	2.59286	8.09117e-09	230285_at	SVIP	2.87931	1.00562e-08	239476_at	---	2.8735	8.75327e-06
231384_at	GRIN2A	2.59108	2.33383e-05	228932_at	AGO3	2.87913	1.48694e-08	205934_at	PLCL1	2.8734	5.47158e-06
238063_at	TMEM154	2.59073	7.05899e-05	216512_s_at	DCT	2.878	5.11457e-05	244876_at	---	2.87292	0.0011329
203441_s_at	CDH2	2.58989	5.15239e-06	234588_at	---	2.87746	1.26429e-06	1555900_at	DCTN5	2.87279	1.86534e-10
230265_at	---	2.58966	0.000120386	238158_at	MEIG1	2.87742	1.78174e-07	220432_s_at	CYP39A1	2.87273	1.7519e-05
230329_s_at	NUDT6	2.58921	2.55649e-06	227297_at	ITGA9	2.8765	2.11568e-08	212112_s_at	STX12	2.87173	6.70943e-08
215429_s_at	ZNF428	2.58915	9.55312e-09	236016_at	SMARCE1	2.87505	7.50062e-08	202098_s_at	PRMT2	2.86886	9.23556e-11
223227_at	BBS2	2.58896	1.81451e-06	205990_s_at	WNT5A	2.87478	0.000158336	207156_at	HIST1H2AG /// HIST1H2AH /// HIST1H2AI /// HIST1H2AK /// HIST1H2AL /// HIST1H2AM	2.86869	0.000110065
236600_at	SPG20	2.58828	2.63492e-06	232759_at	---	2.8738	1.48726e-06	227918_s_at	ZYG11B	2.86797	9.28396e-07
229300_at	RAB3C	2.5881	0.000601782	212980_at	AHSA2	2.87365	1.34744e-06	243791_at	---	2.86761	1.87284e-05
240539_at	---	2.58798	1.10984e-05	215233_at	JMJD6	2.8736	5.42424e-06	220576_at	PGAP1	2.86677	2.58607e-06
201174_s_at	TERF2IP	2.58679	2.64959e-08	220050_at	C9orf9	2.87296	1.1708e-12	204796_at	EML1	2.86461	1.27638e-07
226157_at	TFDP2	2.58558	2.54814e-08	1555578_at	---	2.87215	4.93275e-10	208579_x_at	H2BFS	2.86364	0.000111183
230454_at	ICA1L	2.58345	8.15701e-07	1554528_at	MAATS1	2.87207	6.17946e-07	241586_at	---	2.86355	0.0142081
230589_at	TRAF3IP2-AS1	2.58251	1.80953e-08	215992_s_at	RAPGEF2	2.86956	1.91794e-08	221760_at	MAN1A1	2.86276	3.07631e-05
218198_at	DHX32	2.58112	5.47418e-09	201975_at	CLIP1	2.86919	2.22666e-07	233070_at	ZNF197	2.86238	2.47399e-10
233607_at	---	2.58055	3.96736e-07	220769_s_at	WDR78	2.86915	4.99631e-07	229357_at	ADAMTS5	2.86069	0.00514735
215046_at	KANSL1L	2.57984	7.1032e-05	232777_s_at	C6orf118	2.86827	8.07723e-07	235683_at	SESN3	2.86054	0.000792913
222108_at	AMIGO2	2.57983	5.36216e-05	243509_at	---	2.86738	0.018922	208935_s_at	LGALS8	2.86013	1.34143e-07
229441_at	PRSS23	2.57918	5.78658e-08	221646_s_at	ZDHHC11 /// ZDHHC11B	2.8659	1.431e-07	1553133_at	C9orf72	2.86006	1.28604e-05
238318_at	---	2.5788	2.61139e-06	226627_at	2015-09-08	2.86572	1.99917e-08	225551_at	CNST	2.85904	1.17664e-06
229402_at	SAMD13	2.57858	0.00017656	1560813_at	---	2.86503	3.46799e-06	221569_at	AHI1	2.85858	7.5426e-11
227763_at	LYPD6	2.57801	2.20001e-07	231859_at	C14orf132	2.86499	6.75969e-06	223041_at	CD99L2	2.85835	5.87978e-07
212870_at	SOS2	2.57775	8.30057e-06	227407_at	TAPT1	2.86264	8.07385e-09	223444_at	SENP7	2.85802	8.72751e-09
212958_x_at	PAM	2.57614	9.09012e-07	224593_at	ZNF664	2.8622	3.31578e-12	224642_at	FYTTD1	2.8573	5.58344e-08
235070_at	RBFOX1	2.57497	2.87604e-08	216135_at	IQCK	2.86203	5.23706e-09	228469_at	---	2.85571	1.22382e-09
1560021_at	---	2.57469	3.90097e-09	1561574_at	---	2.86136	1.98719e-11	236453_at	---	2.85362	7.212e-10
217757_at	A2M	2.57359	0.0190833	201104_x_at	NBPF10 /// NBPF11 /// NBPF14 /// NBPF15 /// NBPF19 /// NBPF20 /// NBPF25P /// NBPF26 /// NBPF8 /// NBPF9	2.85972	7.45594e-11	206941_x_at	SEMA3E	2.85308	0.00235567
202262_x_at	DDAH2	2.5721	1.79074e-09	1560861_at	AC090627.1	2.8594	1.33111e-09	204214_s_at	RAB32	2.85285	2.51728e-10
212909_at	LYPD1	2.57128	0.000466328	235547_at	N4BP2L2	2.8574	4.19101e-07	221527_s_at	PARD3	2.85246	6.9973e-08
233037_at	---	2.56874	5.72507e-06	233516_s_at	SPAG17	2.85726	4.73576e-07	230482_at	ST6GALNAC5	2.85215	0.00042235
233825_s_at	CD99L2	2.5681	1.20021e-08	1558041_a_at	KIAA0895L	2.85687	7.58954e-07	227997_at	IL17RD	2.85127	0.000610357
228562_at	ZBTB10	2.56782	1.90679e-07	244293_at	UQCRB	2.85525	1.04884e-06	1555938_x_at	VIM	2.85113	0.00795389
213164_at	SLC5A3	2.56704	1.37525e-06	244420_at	---	2.85494	0.000586794	235388_at	CHD9	2.84998	1.97602e-07
241560_at	---	2.56627	2.69411e-08	1560021_at	---	2.85407	7.60069e-10	240939_x_at	---	2.84976	1.90374e-05
1556650_at	---	2.56413	6.66407e-06	222156_x_at	CCPG1 /// DYX1C1-CCPG1	2.85376	2.39141e-07	201053_s_at	PSMF1	2.84959	1.35913e-08
223374_s_at	B3GALNT1	2.5638	3.29305e-06	1562236_at	KAT6B	2.85338	2.05493e-05	235392_at	---	2.84956	1.12554e-08
203336_s_at	ITGB1BP1	2.56359	6.12639e-12	1563217_at	---	2.85227	6.39987e-05	242989_at	STRN	2.84905	0.000110521
210694_s_at	MID1	2.56313	3.60251e-06	1557852_at	---	2.85186	2.92473e-09	227132_at	ZNF706	2.84792	7.76979e-07
204151_x_at	AKR1C1	2.56292	1.32944e-05	205888_s_at	JAKMIP2	2.85163	7.04713e-05	201153_s_at	MBNL1	2.84735	6.30524e-09
205600_x_at	HOXB5	2.56235	1.83654e-08	212464_s_at	FN1	2.85096	3.61401e-06	1561657_at	---	2.84704	2.02875e-05
225957_at	CREBRF	2.56036	7.35197e-05	205899_at	CCNA1	2.85054	1.02674e-09	218658_s_at	ACTR8	2.84543	2.54899e-07
213346_at	TEX30	2.56033	2.19519e-11	215221_at	---	2.8503	6.18211e-06	209688_s_at	CCDC93	2.84535	2.88082e-13
212731_at	ANKRD46	2.55989	1.69741e-09	1553247_a_at	ZNF709	2.84944	2.31776e-08	240432_x_at	KLF7	2.8441	3.21496e-05
228643_at	RAB30-AS1	2.55976	4.2695e-08	237361_at	---	2.84725	1.27944e-05	223852_s_at	STK40	2.84356	2.63223e-08
202208_s_at	ARL4C	2.55963	6.10272e-05	220361_at	IQCH	2.84556	6.92389e-10	235151_at	LOC283357	2.84255	4.38505e-09
205722_s_at	GFRA2	2.55818	4.43137e-06	217824_at	UBE2J1	2.84284	8.3578e-10	1554474_a_at	MOXD1	2.84225	0.00145742
226932_at	SSPN	2.55816	1.2423e-05	226819_at	LSM11	2.84159	1.29253e-06	215716_s_at	ATP2B1	2.84205	6.90281e-10
211488_s_at	ITGB8	2.55805	4.54749e-08	1566959_at	---	2.84141	2.66198e-05	203642_s_at	COBLL1	2.84199	0.000291038
216399_s_at	SCAPER	2.55764	4.68849e-06	1552742_at	KCNH8	2.84041	0.00275382	203758_at	CTSO	2.84068	8.97709e-07
218785_s_at	IFT22	2.55656	6.20822e-06	240292_x_at	ANKS1B	2.84032	1.06088e-09	232659_at	---	2.84001	3.10398e-07
227001_at	NIPAL2	2.55526	3.20249e-05	230791_at	---	2.83904	0.000283607	221959_at	FAM110B	2.83978	1.47332e-08
230006_s_at	SVIP	2.55505	8.26165e-07	1570255_s_at	ANKRD20A1 /// ANKRD20A12P /// ANKRD20A2 /// ANKRD20A3 /// ANKRD20A4 /// ANKRD20A5P /// ANKRD20A8P	2.83856	1.98627e-07	232935_at	AK021977	2.83955	0.00035154
229110_at	SLC24A2	2.55423	0.000886305	218785_s_at	IFT22	2.83766	1.57347e-06	202208_s_at	ARL4C	2.83913	1.82045e-05
224604_at	C4orf3	2.55422	2.68257e-08	1566446_at	---	2.83626	0.000223923	240425_x_at	ROBO2	2.83874	0.000239422
228835_at	RP4-758J24.5	2.55385	6.25598e-09	226740_x_at	NBPF10 /// NBPF14 /// NBPF26	2.83507	3.51577e-12	238022_at	CRNDE	2.83785	0.00253351
232838_at	ASXL3	2.55356	1.46595e-05	219257_s_at	SPHK1	2.83507	6.33506e-07	220727_at	KCNK10	2.83712	0.000166533
219383_at	PRR5L	2.55298	9.24714e-10	235421_at	MAP3K8	2.83507	0.000254746	242481_at	---	2.83702	1.11468e-06
229674_at	SERTAD4	2.55253	2.11124e-05	237198_at	---	2.835	9.55534e-06	230029_x_at	UBR3	2.83643	3.95481e-09
1558706_a_at	ATOH8	2.55214	2.94393e-07	204807_at	TMEM5	2.83496	1.5645e-05	212276_at	LPIN1	2.8348	2.27247e-09
238174_at	FBXL17	2.55193	6.15006e-05	1563629_a_at	ERVK13-1	2.83362	6.09854e-09	201824_at	RNF14	2.83332	7.18595e-09
224655_at	AK3	2.55158	1.39127e-13	206939_at	DCC	2.83289	2.3421e-07	227688_at	LRCH2	2.83272	2.16682e-09
204221_x_at	GLIPR1	2.55151	9.21368e-08	206118_at	STAT4	2.83109	2.04664e-09	204082_at	PBX3	2.8318	2.32169e-05
202794_at	INPP1	2.5503	2.85609e-07	213288_at	MBOAT2	2.8306	5.16805e-09	202952_s_at	ADAM12	2.82958	1.76226e-06
213362_at	PTPRD	2.55028	1.99718e-10	243330_at	---	2.82969	8.46609e-08	228839_s_at	LOC439994 /// LOC642361	2.82926	3.40417e-07
214930_at	SLITRK5	2.5501	4.81066e-05	237269_at	---	2.82952	5.82427e-06	212414_s_at	GLYR1 /// SEPT6	2.82904	2.73621e-07
227173_s_at	BACH2	2.54672	7.1932e-06	213920_at	CUX2	2.82919	1.30614e-07	206622_at	TRH	2.82703	3.56712e-07
231841_s_at	KIAA1462	2.54582	2.04667e-05	239448_at	---	2.82894	0.000254815	226740_x_at	NBPF10 /// NBPF14 /// NBPF26	2.82484	3.72826e-12
229190_at	---	2.54541	9.01064e-08	208986_at	TCF12	2.82889	2.38911e-11	217870_s_at	CMPK1	2.82154	6.87563e-10
218904_s_at	C9orf40	2.54538	0.000105416	229944_at	OPRK1	2.8275	0.00466857	235879_at	---	2.82118	3.64875e-05
243539_at	KIAA1841	2.5453	5.16602e-08	230417_at	GALNT16	2.82558	6.43368e-07	225924_at	FNIP2	2.82024	8.89845e-11
226676_at	ZNF521	2.54515	3.82223e-06	233497_at	---	2.82535	4.54552e-06	233037_at	---	2.81901	1.68224e-06
200790_at	ODC1	2.54476	9.88862e-07	1554141_s_at	WDR78	2.82417	5.51191e-10	226246_at	KCTD1	2.81893	5.55238e-09
235155_at	BDH2	2.5446	1.13175e-07	203758_at	CTSO	2.82388	9.70317e-07	233814_at	EFNA5	2.8182	0.000227057
220055_at	ZNF287	2.54353	9.72082e-07	211386_at	MGC12488	2.82378	7.20825e-08	225896_at	MPRIP	2.81818	3.01233e-07
210409_at	MLLT4-AS1	2.54349	0.00254197	1558368_s_at	DRAXIN	2.82267	6.87812e-05	220159_at	ABCA11P	2.81681	2.69545e-07
1552733_at	KLHDC1	2.54323	1.97026e-07	242801_at	---	2.82263	1.13699e-06	230224_at	ZCCHC18	2.81639	1.49765e-07
228751_at	CLK4	2.54275	9.84945e-07	214909_s_at	DDAH2	2.8218	1.41467e-10	224496_s_at	TMEM107	2.81639	1.20763e-05
240733_at	---	2.54256	5.08065e-05	226666_at	DAAM1	2.82003	6.04114e-11	227426_at	SOS1	2.81422	2.97082e-06
1554479_a_at	CARD8	2.54129	1.82301e-06	226542_at	RNF24	2.81984	2.01717e-07	229944_at	OPRK1	2.81376	0.00482655
202465_at	PCOLCE	2.5407	7.44365e-05	210495_x_at	FN1	2.81954	2.90372e-06	219848_s_at	ZNF432	2.81348	6.86432e-09
204019_s_at	SH3YL1	2.54065	7.38364e-09	230536_at	PBX4	2.81943	4.27198e-07	207168_s_at	H2AFY	2.81295	6.50884e-13
214620_x_at	PAM	2.53904	4.90647e-06	1559101_at	---	2.81912	2.22116e-06	220173_at	CCDC176	2.81239	2.15003e-07
212414_s_at	GLYR1 /// SEPT6	2.53841	1.25774e-06	239576_at	MTUS1	2.81849	5.93443e-07	212256_at	GALNT10	2.81133	0.000132998
238483_at	SSBP2	2.53759	1.43215e-06	219639_x_at	PARP6	2.81819	1.01304e-09	212877_at	KLC1	2.81132	2.42957e-07
238344_at	---	2.53753	1.38069e-06	219451_at	MSRB2	2.81769	4.55109e-09	1562699_at	LOC101928847	2.81042	2.0784e-07
211737_x_at	PTN	2.5374	4.96064e-06	232037_at	IGDCC3	2.81757	3.1856e-07	213500_at	---	2.80997	2.89627e-09
1552921_a_at	FIGNL1	2.53722	1.16987e-07	231720_s_at	JAM3	2.8175	3.91177e-07	212854_x_at	NBPF1	2.8098	5.53629e-15
209443_at	SERPINA5	2.53536	0.000533964	238815_at	LRRTM1	2.81657	2.92577e-07	1555935_s_at	HUNK	2.8084	1.7959e-07
206730_at	GRIA3	2.53525	2.88786e-06	227476_at	LPGAT1	2.81573	9.43037e-11	238963_at	RBM18	2.80802	3.50268e-06
228547_at	NRXN1	2.5321	0.000227976	215586_at	---	2.81572	2.51007e-07	206846_s_at	HDAC6	2.80794	1.5945e-12
241044_x_at	---	2.53185	3.99414e-05	236473_at	CC2D2A	2.81429	1.38828e-08	212309_at	CLASP2	2.80634	6.75298e-10
242410_s_at	CACNA1E	2.5313	3.93551e-06	209324_s_at	RGS16	2.81419	5.55874e-05	242006_at	LCA5	2.80421	9.70975e-08
229535_at	PTPMT1	2.53113	1.43429e-09	217858_s_at	ARMCX3	2.81396	3.55683e-09	204463_s_at	EDNRA	2.80196	0.00479286
240450_at	---	2.52989	1.10571e-05	238620_at	RP11-846E15.4	2.81389	2.7888e-07	221518_s_at	USP47	2.80179	5.64893e-13
220727_at	KCNK10	2.52971	0.000525014	214722_at	NOTCH2NL	2.81358	4.91665e-07	219687_at	HHAT	2.80178	2.29088e-07
232429_at	DTWD1	2.52883	2.54009e-06	1555564_a_at	CFI	2.81294	0.00162549	241991_at	---	2.80083	2.50593e-05
220432_s_at	CYP39A1	2.52691	7.76472e-05	208092_s_at	FAM49A	2.81264	2.95655e-08	227259_at	CD47	2.80082	1.50162e-08
230192_at	TRIM13	2.52686	1.32656e-05	239086_at	IDNK	2.81253	5.8644e-09	1559412_at	LINC00478	2.80037	7.10669e-05
212489_at	COL5A1	2.52683	0.000437514	241956_at	---	2.81247	7.07767e-06	229376_at	PROX1	2.79898	1.38696e-05
212956_at	TBC1D9	2.5255	2.58837e-07	215307_at	ZNF529	2.81156	3.36055e-07	226739_at	RNF169	2.7982	2.85099e-08
226458_at	RP1-39G22.7	2.52449	1.15549e-08	214683_s_at	CLK1	2.811	0.000208712	235505_s_at	LRPAP1	2.79711	2.98296e-05
229071_at	C17orf100	2.52419	4.12094e-08	208527_x_at	HIST1H2BE	2.80975	9.65247e-07	204573_at	CROT	2.79638	1.57596e-09
230776_at	RNF157-AS1	2.52343	6.91526e-08	220450_at	---	2.80974	7.37525e-08	228743_at	TXNDC17	2.79633	7.80521e-10
231898_x_at	SOX2-OT	2.52333	0.0167085	242845_at	RUNX1T1	2.80782	0.00124034	218277_s_at	DHX40	2.79629	3.30451e-13
236634_at	C8orf48	2.52329	2.15212e-06	239049_at	CRIPT	2.80624	5.44249e-07	215828_at	---	2.79525	1.18042e-05
229141_at	SFT2D3 /// WDR33	2.52214	1.3272e-09	1554507_at	NAALAD2	2.80604	8.57457e-06	217970_s_at	CNOT6	2.79436	1.96498e-07
237083_at	RP4-813F11.4	2.52144	1.28992e-08	208205_at	PCDHA9	2.80538	2.04225e-07	225019_at	CAMK2D	2.7934	6.39121e-08
220302_at	MAK	2.51975	2.75222e-08	241808_at	ZC2HC1A	2.80461	1.71138e-07	213001_at	ANGPTL2	2.79272	1.90982e-09
233919_s_at	HABP4	2.51785	1.8711e-10	216191_s_at	TRDV3	2.80395	2.37629e-06	214268_s_at	MTMR4	2.79265	6.33781e-10
206833_s_at	ACYP2 /// LOC101927144	2.5166	2.60651e-09	227713_at	KATNAL1	2.80241	4.06893e-12	209590_at	BMP7	2.79251	7.78713e-05
230198_at	---	2.51639	3.46209e-08	227101_at	ZNF800	2.80231	1.38679e-09	229452_at	TMEM88	2.79095	0.000101535
201939_at	PLK2	2.51614	0.00931157	238595_at	---	2.80189	6.28048e-06	201207_at	TNFAIP1	2.78966	5.5326e-11
235010_at	ZBED5-AS1	2.51571	0.000205605	209871_s_at	APBA2	2.80077	2.28922e-06	241473_at	---	2.78848	4.83013e-05
1558906_a_at	OSER1-AS1	2.51528	2.25223e-08	213790_at	ADAM12	2.80057	0.000140107	201104_x_at	NBPF10 /// NBPF11 /// NBPF14 /// NBPF15 /// NBPF19 /// NBPF20 /// NBPF25P /// NBPF26 /// NBPF8 /// NBPF9	2.78747	1.11787e-10
1552422_at	C10orf25	2.51453	1.47187e-08	222444_at	ARMCX3	2.79941	6.50798e-09	205498_at	GHR	2.78737	3.10481e-05
1557415_s_at	LETM2	2.51405	2.65311e-08	239017_at	---	2.79788	3.92712e-08	241863_x_at	TTC14	2.78695	1.2378e-05
230005_at	SVIP	2.51343	1.21695e-08	217562_at	BRINP3	2.79765	3.00883e-05	223400_s_at	PBRM1	2.78674	1.08253e-05
205347_s_at	TMSB15A /// TMSB15B	2.51335	5.10322e-08	227984_at	LMF1	2.79486	1.74392e-06	203570_at	LOXL1	2.78409	0.000468318
224492_s_at	ZNF627	2.51295	5.31277e-10	225033_at	ST3GAL1	2.79479	6.12399e-08	235068_at	ZDHHC21	2.78346	3.47206e-07
229025_s_at	IMMP1L	2.5128	2.41555e-07	210121_at	B3GALT2	2.79389	0.00656206	206190_at	GPR17	2.78267	0.00111682
227089_at	COG5	2.51098	1.56196e-06	235987_at	PRKXP1	2.79362	1.32706e-06	226743_at	SLFN11	2.78186	0.000123767
207680_x_at	PAX3	2.50991	9.57418e-08	238726_at	---	2.79307	9.84185e-10	227341_at	BEND7	2.78178	1.74854e-08
233555_s_at	SULF2	2.50866	1.98671e-05	1553971_a_at	GATS	2.79237	1.07459e-07	219338_s_at	LRRC49	2.78128	2.97625e-10
210814_at	TRPC3	2.50839	1.43592e-06	235662_at	---	2.79212	1.83176e-09	236600_at	SPG20	2.77856	1.0069e-06
230120_s_at	PLGLB1 /// PLGLB2	2.50574	5.77751e-06	206898_at	CDH19	2.79063	0.0173421	223059_s_at	FAM107B	2.77774	2.02234e-10
210929_s_at	AHSG	2.50549	0.00469647	227591_at	SH3BP5-AS1	2.78984	6.77316e-08	238885_at	KIAA1549	2.77696	6.1841e-09
[truncated: 4,567 more rows]

## Sheet: Suppl. Table2
Supplementary Table 2. "Deregulated PS"by valproic acid (VPA) on day 14 with respect to control day 14 in foreskin, IMR90 and H9 (Absolute fold change ≥2, FDR adjusted p Value <0.05).
Foreskin (VPA) (657)				IMR90 (VPA) (309)				H9 (VPA) (521)
Probeset ID	Gene symbol	Fold change	p-value	Probeset ID	Gene Symbol	Fold change	p-value	Probeset ID	Gene Symbol	Fold change	p-value
226743_at	SLFN11	15.2283	1.45603e-10	205328_at	CLDN10	17.0024	2.74312e-11	213791_at	PENK	17.8587	1.45404e-08
219895_at	TMEM255A	10.9952	1.63225e-07	226743_at	SLFN11	9.16725	3.94604e-09	227174_at	WDR72	9.62631	1.10246e-09
207010_at	GABRB1	10.6556	5.07475e-08	214524_at	GHRH	6.53703	1.36473e-12	242344_at	GABRB2	8.05929	2.30428e-06
1552445_a_at	ESX1	9.5669	1.92622e-10	205825_at	PCSK1	6.18129	4.1379e-05	206601_s_at	HOXD3 /// HOXD4 /// LOC401021	7.32015	3.13187e-06
1562484_at	C17orf104	8.41982	2.80621e-07	201105_at	LGALS1	5.98497	4.57816e-07	205522_at	---	7.29235	1.90634e-05
215290_at	---	8.27375	3.7816e-08	203799_at	CD302 /// LY75 /// LY75-CD302	5.71508	1.55764e-07	228956_at	UGT8	6.92111	1.64579e-11
243610_at	C9orf135	7.89936	1.15571e-06	215241_at	ANO3	5.71256	2.96653e-07	1562289_at	---	6.80207	2.47345e-11
223734_at	MGARP	7.71636	3.64121e-08	242344_at	GABRB2	4.96549	5.80098e-05	1552337_s_at	HOXD4	6.64048	2.23467e-06
236519_at	C9orf135	7.64512	2.92771e-09	228956_at	UGT8	4.9138	4.04904e-10	1557765_at	LINC01021	6.30153	3.13346e-06
210383_at	SCN1A	6.89903	5.61153e-10	1555034_at	CLRN1	4.65481	1.44874e-05	206247_at	MICB	6.09219	1.98377e-07
217562_at	BRINP3	6.86741	5.22928e-09	215298_at	RP11-714L20.1	4.64263	2.91892e-07	210383_at	SCN1A	5.66567	3.09725e-09
205328_at	CLDN10	6.75505	1.50366e-08	202626_s_at	LYN	4.58712	4.25897e-05	242909_at	---	5.62275	1.18089e-11
1557765_at	LINC01021	6.71195	2.01162e-06	227148_at	PLEKHH2	4.23171	1.0584e-07	225573_at	ACAD11 /// NPHP3 /// NPHP3-ACAD11	5.58195	3.75006e-13
243356_at	---	6.29195	1.17424e-07	201641_at	BST2	4.14362	7.99703e-05	225681_at	CTHRC1	5.57766	1.46359e-08
241703_at	RUNDC3B	5.86942	7.59437e-08	205152_at	SLC6A1	4.07192	9.01775e-09	214791_at	SP140L	5.55076	5.16775e-09
218700_s_at	RAB29	5.82936	1.80861e-08	232760_at	TEX15	3.94848	2.18208e-07	217562_at	BRINP3	5.28795	4.80095e-08
238066_at	RBP7	5.75581	1.1481e-08	202746_at	ITM2A	3.92238	1.25931e-05	217076_s_at	HOXD3 /// HOXD4 /// LOC401021	5.15772	5.11069e-06
206247_at	MICB	5.59953	3.90794e-07	243356_at	---	3.89239	7.18649e-06	219863_at	HERC5	5.13682	1.16261e-06
203799_at	CD302 /// LY75 /// LY75-CD302	5.40398	2.48653e-07	206247_at	MICB	3.85393	9.93355e-06	220384_at	NME8	5.11938	9.62023e-11
227202_at	CNTN1	5.2967	4.59998e-06	223734_at	MGARP	3.84219	1.116e-05	201105_at	LGALS1	5.09951	1.65001e-06
215448_at	---	5.21112	1.26998e-06	1559827_at	LINC00960	3.82226	5.86478e-07	232584_at	---	5.08609	7.28442e-09
1557256_a_at	GABRB1	5.16922	4.99771e-07	227006_at	PPP1R14A	3.80625	8.98014e-05	205328_at	CLDN10	4.9139	2.22102e-07
227209_at	CNTN1	5.08408	3.02459e-07	220317_at	LOC101927965 /// LRAT	3.80581	1.35942e-08	221168_at	PRDM13	4.89078	0.00226895
230497_at	CELF5	4.92604	5.47017e-08	240138_at	---	3.76728	2.6593e-09	206172_at	IL13RA2	4.80203	3.63683e-07
206488_s_at	CD36	4.91855	6.30874e-10	202747_s_at	ITM2A	3.73582	3.99568e-06	243356_at	---	4.71199	1.29356e-06
208894_at	HLA-DRA	4.89427	1.91633e-09	216526_x_at	HLA-C	3.72104	6.84255e-11	241803_s_at	LOC101928102 /// LOC102723678 /// LOC102723709	4.42958	1.73705e-05
227148_at	PLEKHH2	4.84416	2.80922e-08	209140_x_at	HLA-B	3.60612	2.39148e-10	228875_at	FAM162B	4.39758	1.48394e-06
243332_at	RP11-124L9.5	4.84009	2.76235e-06	208812_x_at	HLA-C	3.58323	7.17556e-10	207327_at	EYA4	4.25097	1.37137e-06
228766_at	CD36	4.81477	1.92884e-08	200704_at	LITAF	3.58142	1.09761e-06	238877_at	EYA4	4.22309	1.0067e-08
213664_at	SLC1A1	4.72569	5.03487e-06	213791_at	PENK	3.52913	0.000494829	240865_at	---	4.18977	0.000228001
206023_at	NMU	4.69944	3.48332e-09	210383_at	SCN1A	3.52112	3.70639e-07	216321_s_at	NR3C1	4.06882	0.00012613
1556629_a_at	SNAP25	4.66072	1.00336e-09	218699_at	RAB29	3.5176	1.50707e-07	206023_at	NMU	4.03375	1.73065e-08
244403_at	CRB1	4.62239	1.1154e-08	225681_at	CTHRC1	3.51514	1.32915e-06	227148_at	PLEKHH2	4.03193	1.734e-07
207957_s_at	PRKCB	4.59563	9.55299e-08	244403_at	CRB1	3.47905	2.33636e-07	213664_at	SLC1A1	4.01815	1.96723e-05
1563494_at	---	4.43785	4.15434e-06	202007_at	NID1	3.46278	2.31003e-05	211671_s_at	NR3C1	3.90906	0.000202969
230303_at	SYNPR	4.41809	0.00113878	228365_at	CPNE8	3.42483	1.25503e-09	213479_at	NPTX2	3.89574	6.02031e-07
210982_s_at	HLA-DRA	4.34518	4.55412e-08	218700_s_at	RAB29	3.41486	3.04767e-06	243610_at	C9orf135	3.89274	0.000176357
240772_at	---	4.32281	2.38939e-07	228737_at	TOX2	3.36284	5.56994e-07	226731_at	ITGA1	3.82823	1.16647e-07
209685_s_at	PRKCB	4.31554	1.84654e-08	214459_x_at	HLA-C	3.36237	1.57407e-10	1557122_s_at	GABRB2	3.73254	1.35667e-05
215321_at	RUNDC3B	4.1595	2.83756e-06	213479_at	NPTX2	3.35699	2.86999e-06	202626_s_at	LYN	3.71803	0.000211008
227742_at	CLIC6	4.12319	0.000987588	206090_s_at	DISC1 /// TSNAX-DISC1	3.35485	1.74313e-07	228750_at	---	3.69899	7.99524e-05
241883_x_at	---	4.05461	0.000198795	1559065_a_at	CLEC4G	3.34614	7.90701e-07	232760_at	TEX15	3.68538	4.52006e-07
37892_at	COL11A1	3.96888	2.16457e-07	238066_at	RBP7	3.33156	2.44797e-06	203799_at	CD302 /// LY75 /// LY75-CD302	3.5815	1.0315e-05
213802_at	PRSS12	3.95226	2.69154e-06	202625_at	LYN	3.29803	3.93329e-05	201865_x_at	NR3C1	3.55967	0.00021999
228875_at	FAM162B	3.93609	4.12962e-06	205968_at	KCNS3	3.28848	1.61056e-06	212865_s_at	COL14A1	3.52265	0.000180505
210033_s_at	SPAG6	3.8809	2.50817e-06	230360_at	GLDN	3.28135	8.34516e-08	1562099_at	---	3.50289	4.67243e-09
205742_at	TNNI3	3.87182	1.31501e-06	213201_s_at	TNNT1	3.26889	0.000355783	236840_at	C12orf56	3.45331	3.1668e-10
212859_x_at	MT1E	3.86514	1.76849e-06	1553299_at	DUSP5P1	3.25036	3.14491e-05	209793_at	GRIA1	3.44422	3.69627e-06
240055_at	---	3.84356	8.59175e-05	229715_at	NCR3LG1 /// RP1-239B22.5	3.22606	9.53234e-08	218700_s_at	RAB29	3.43976	2.82162e-06
202508_s_at	SNAP25	3.82521	7.30038e-06	223709_s_at	WNT10A	3.22086	3.59148e-09	229160_at	MUM1L1	3.40621	1.68932e-06
205373_at	CTNNA2	3.80395	2.16343e-07	217562_at	BRINP3	3.20903	6.58668e-06	232431_at	NR3C1	3.39809	0.00114866
1562169_at	---	3.77329	1.88091e-07	204159_at	CDKN2C	3.20585	5.00372e-07	1552745_at	SLCO6A1	3.39465	1.55939e-07
204320_at	COL11A1	3.73469	3.10117e-08	210754_s_at	LYN	3.14058	0.000104236	226743_at	SLFN11	3.39428	1.65269e-05
223423_at	GPR160	3.69848	0.000209965	228875_at	FAM162B	3.0693	4.68406e-05	202746_at	ITM2A	3.39282	4.72023e-05
227856_at	C4orf32	3.65654	4.45971e-08	1561324_at	---	3.04075	9.505e-10	205990_s_at	WNT5A	3.3677	3.41638e-05
206376_at	SLC6A15	3.6154	2.95858e-07	217553_at	STEAP1B	3.03337	1.59926e-07	219885_at	SLFN12	3.36608	5.7637e-06
227641_at	FBXL16	3.52525	1.13253e-05	202403_s_at	COL1A2	3.01107	0.000122412	219895_at	TMEM255A	3.33903	0.000616393
232805_at	---	3.48922	9.34612e-05	229218_at	COL1A2	2.99538	0.000649859	237034_at	---	3.28823	5.99777e-05
206461_x_at	MT1H	3.48909	9.17426e-07	200660_at	S100A11	2.9486	0.000209118	210145_at	PLA2G4A	3.2817	1.77456e-06
243489_at	---	3.48903	3.64583e-07	208690_s_at	PDLIM1	2.94214	1.46712e-06	201842_s_at	EFEMP1	3.27406	5.90597e-06
208581_x_at	MT1X	3.4549	1.65214e-06	218872_at	TESC	2.93933	6.64835e-06	223204_at	FAM198B	3.1955	0.000803578
201105_at	LGALS1	3.4523	4.87347e-05	206315_at	CRLF1	2.93802	4.76815e-08	242488_at	CHRM3	3.18998	5.1734e-06
215522_at	SORCS3	3.42073	7.36396e-09	229667_s_at	HOXB8	2.93483	0.000105586	209140_x_at	HLA-B	3.15	1.43197e-09
227006_at	PPP1R14A	3.38163	0.000236603	231166_at	GPR155	2.92762	0.000323286	1564292_at	---	3.13475	5.7743e-09
223748_at	SLC4A11	3.37452	1.22619e-07	1554655_a_at	RPRML	2.91897	0.000101829	233914_s_at	SBF2	3.12681	4.89818e-06
229761_at	LOC440173	3.34462	3.09764e-07	240245_at	---	2.89982	1.82279e-07	244117_at	---	3.07218	4.21629e-05
212185_x_at	MT2A	3.33089	8.70865e-08	208729_x_at	HLA-B	2.8987	2.33963e-10	211911_x_at	HLA-B	3.07112	1.21773e-09
229656_s_at	EML6	3.31873	2.43208e-07	200706_s_at	LITAF	2.88527	0.000231222	202747_s_at	ITM2A	3.05753	3.02777e-05
218699_at	RAB29	3.30027	3.16958e-07	202404_s_at	COL1A2	2.87641	7.54695e-05	205968_at	KCNS3	3.03754	3.98895e-06
201324_at	EMP1	3.2994	0.000177981	234235_at	---	2.87113	2.50019e-08	209958_s_at	BBS9	3.03106	1.60815e-05
229271_x_at	COL11A1	3.2854	2.2101e-05	229290_at	DAPL1	2.86853	2.13945e-05	233238_s_at	CTB-12O2.1	3.02107	0.00179857
230272_at	LINC00461 /// MIR9-2	3.27554	0.00289925	202096_s_at	TSPO	2.86842	1.35564e-10	223734_at	MGARP	3.01974	0.000107995
226918_at	AP1G2 /// JPH4	3.26113	1.04746e-08	204224_s_at	GCH1	2.86153	1.82398e-05	1569923_s_at	LINC00491	2.98674	7.89998e-09
228737_at	TOX2	3.25189	8.20274e-07	206805_at	SEMA3A	2.85884	9.03264e-07	218699_at	RAB29	2.94097	1.28897e-06
243330_at	---	3.24111	1.34953e-08	233002_at	PPP4R4	2.85446	2.19238e-07	244403_at	CRB1	2.91734	1.9074e-06
233238_s_at	CTB-12O2.1	3.2263	0.00110791	244419_at	FRZB	2.84003	0.00104462	210033_s_at	SPAG6	2.91293	4.63552e-05
227846_at	GPR176	3.21948	7.13432e-07	206254_at	EGF	2.83527	0.000270303	231227_at	---	2.89316	0.00188429
233002_at	PPP4R4	3.21637	4.55027e-08	240570_at	INADL	2.83053	3.21847e-05	230360_at	GLDN	2.88556	4.30873e-07
209569_x_at	NSG1	3.19356	6.93535e-07	242348_at	FAM19A4	2.82354	0.000190703	214567_s_at	XCL1 /// XCL2	2.87886	6.75301e-07
1563187_at	---	3.18883	6.67665e-06	211911_x_at	HLA-B	2.80645	4.55053e-09	210754_s_at	LYN	2.87153	0.000242988
240254_at	---	3.1855	5.09532e-06	232805_at	---	2.80162	0.000643942	208581_x_at	MT1X	2.87084	1.30897e-05
242517_at	KISS1R	3.18266	8.91445e-08	209529_at	PPAP2C	2.79491	0.000272619	220898_at	---	2.86139	7.97817e-05
215806_x_at	TARP /// TRGC2 /// TRGV9	3.17975	0.000370662	241789_at	RBMS3	2.77556	5.57595e-05	221524_s_at	RRAGD	2.84673	1.67177e-07
213201_s_at	TNNT1	3.16509	0.000463641	223000_s_at	F11R	2.77259	0.00102402	211828_s_at	TNIK	2.84104	6.41544e-05
227609_at	EPSTI1	3.16295	0.000169658	1557122_s_at	GABRB2	2.76635	0.000239728	1556629_a_at	SNAP25	2.828	3.73953e-07
1555412_at	FBXL21	3.16121	3.32355e-08	225634_at	ZC3HAV1	2.76225	1.00567e-06	204326_x_at	MT1X	2.81492	5.66191e-05
227803_at	ENPP5	3.13666	9.28442e-07	209343_at	EFHD1	2.75973	0.00100767	232668_at	---	2.79574	0.000342184
210372_s_at	TPD52L1	3.13582	3.39222e-05	215346_at	CD40	2.75481	4.91352e-08	215767_at	ZNF804A	2.79572	1.14288e-05
221340_at	CDX4	3.1336	1.07345e-05	205029_s_at	FABP7	2.75388	0.000269684	208358_s_at	UGT8	2.76985	6.97021e-10
1553934_at	LINC00305	3.13122	0.00151685	213712_at	ELOVL2	2.74896	4.75087e-06	235616_at	TSHZ2	2.76838	7.97e-08
244042_x_at	---	3.11497	6.56358e-07	229761_at	LOC440173	2.74595	3.48806e-06	219355_at	CXorf57	2.76561	1.40472e-05
209813_x_at	TARP /// TRGC2 /// TRGV9	3.11216	0.000222059	238447_at	RBMS3	2.74122	3.2612e-06	223869_at	SOST	2.75476	0.0010495
242500_at	---	3.10503	2.10095e-07	205814_at	GRM3	2.72357	0.000388035	236692_at	RP11-686D22.8	2.72707	6.12705e-05
206336_at	CXCL6	3.09959	0.00012819	204702_s_at	NFE2L3	2.71792	0.000818698	229715_at	NCR3LG1 /// RP1-239B22.5	2.70312	9.64295e-07
229927_at	LEMD1	3.08971	3.33559e-06	208358_s_at	UGT8	2.69945	1.04937e-09	220345_at	LRRTM4	2.69962	2.11679e-06
206204_at	GRB14	3.08777	7.80223e-07	219814_at	MBNL3	2.69587	1.58739e-05	204780_s_at	FAS	2.68028	2.48762e-05
1552782_at	SLC44A5	3.08094	1.6526e-06	226731_at	ITGA1	2.69037	7.34864e-06	231424_at	SLC5A12	2.67351	9.66178e-09
237054_at	ENPP5	3.07031	8.86185e-06	229271_x_at	COL11A1	2.6858	0.000173388	1561951_at	SLC5A12	2.66975	2.03423e-06
239352_at	SLC6A15	3.06692	3.7297e-07	244849_at	SEMA3A	2.67435	2.12481e-05	204361_s_at	SKAP2	2.66679	2.76527e-06
205786_s_at	ITGAM	3.06464	0.00044339	240254_at	---	2.66306	3.90424e-05	213425_at	WNT5A	2.66421	0.000834727
204646_at	DPYD	3.04787	0.00142424	229313_at	ANO5	2.65536	1.50204e-05	205542_at	STEAP1	2.65926	1.28809e-05
1566491_at	---	3.03563	1.8706e-05	206062_at	GUCA1A	2.647	5.14573e-05	213629_x_at	MT1F	2.65759	4.46252e-05
203786_s_at	TPD52L1	3.01904	0.000111604	1255_g_at	GUCA1A	2.64585	5.61049e-05	37547_at	BBS9	2.65378	2.99537e-05
231013_at	---	3.01858	1.48945e-10	203797_at	VSNL1	2.63498	0.000362685	1557051_s_at	HOTAIRM1	2.64569	0.00036449
230220_at	UNC80	3.00742	5.41789e-06	210683_at	NRTN	2.62375	2.41697e-07	233934_at	LOC349160 /// MIR490	2.64531	3.16535e-09
228565_at	KIAA1804	2.99898	2.11878e-05	221875_x_at	HLA-F	2.60314	7.75221e-09	236519_at	C9orf135	2.64472	6.90714e-05
205515_at	PRSS12	2.99658	4.62915e-08	213664_at	SLC1A1	2.59841	0.000972311	219093_at	PID1	2.63842	0.000177242
221173_at	USH1C	2.99496	1.32884e-07	1564175_at	LINC00960	2.59352	2.60111e-09	229332_at	HPDL	2.63781	2.55594e-05
226863_at	FAM110C	2.98886	0.00188415	237383_at	---	2.56587	0.000529077	209966_x_at	ESRRG	2.63358	1.28926e-07
204279_at	PSMB9	2.9752	2.24127e-05	201037_at	PFKP	2.56504	3.45892e-05	213109_at	TNIK	2.62915	8.06199e-05
206404_at	FGF9	2.97161	3.4799e-06	223599_at	TRIM6	2.55985	0.000504579	233002_at	PPP4R4	2.62317	7.12673e-07
206730_at	GRIA3	2.9692	3.41894e-07	218976_at	DNAJC12	2.55238	0.00035769	1562484_at	C17orf104	2.6165	0.00215327
227817_at	PRKCB	2.96831	3.72225e-07	205030_at	FABP7	2.54784	0.000195982	235652_at	---	2.61359	5.04225e-06
208463_at	GABRA4	2.95336	1.90374e-08	1555352_at	FOXP2	2.54658	1.11634e-05	215241_at	ANO3	2.61086	0.000388713
205158_at	RNASE4	2.94771	5.31623e-07	1562169_at	---	2.53761	2.03156e-05	206461_x_at	MT1H	2.60913	2.66375e-05
214933_at	CACNA1A /// LOC100507353	2.93425	1.48199e-05	231384_at	GRIN2A	2.53246	3.10387e-05	215522_at	SORCS3	2.6084	2.96357e-07
219313_at	GRAMD1C	2.92141	0.000225614	221773_at	ELK3	2.52338	0.00107305	208729_x_at	HLA-B	2.60795	1.25788e-09
219147_s_at	NMRK1	2.9166	0.000247069	200696_s_at	GSN	2.52073	0.00116796	203797_at	VSNL1	2.60541	0.00040605
226190_at	MAP3K13	2.91039	2.4202e-07	206172_at	IL13RA2	2.51398	0.000236853	213601_at	SLIT1	2.59034	0.000558209
230144_at	GRIA3	2.90931	2.16172e-06	1559826_a_at	LINC00960	2.51206	3.50242e-06	214046_at	FUT9	2.57374	1.55975e-05
1553299_at	DUSP5P1	2.90218	9.75541e-05	235570_at	RBMS3	2.50441	8.62577e-05	241772_at	---	2.57065	0.00115743
218546_at	C1orf115	2.88572	1.82505e-05	207819_s_at	ABCB4	2.50135	0.000944275	212185_x_at	MT2A	2.55678	2.74917e-06
236761_at	LHFPL3	2.88445	7.29562e-08	219277_s_at	OGDHL	2.49602	1.82425e-07	238577_s_at	TSHZ2	2.54956	1.15194e-10
215634_at	---	2.88165	1.72622e-06	213051_at	ZC3HAV1	2.49591	3.15973e-06	230680_at	SLITRK4	2.54153	0.000449024
210145_at	PLA2G4A	2.87567	8.12814e-06	215313_x_at	HLA-A	2.4882	1.137e-08	204415_at	IFI6	2.54117	3.8594e-06
219736_at	TRIM36	2.86562	1.34962e-05	237034_at	---	2.48673	0.000874761	206366_x_at	XCL1	2.53662	3.66262e-08
235763_at	SLC44A5	2.86365	2.68035e-07	227846_at	GPR176	2.47945	1.86178e-05	213802_at	PRSS12	2.53526	0.000250239
219814_at	MBNL3	2.86325	7.68693e-06	215767_at	ZNF804A	2.47569	5.03666e-05	206544_x_at	SMARCA2	2.53096	1.14099e-07
222830_at	GRHL1	2.85927	0.000311862	37892_at	COL11A1	2.45928	5.21697e-05	241314_at	---	2.52616	1.39294e-08
209529_at	PPAP2C	2.85344	0.000223176	206481_s_at	LDB2	2.43955	4.15187e-05	223748_at	SLC4A11	2.51205	5.46502e-06
211911_x_at	HLA-B	2.83857	3.83485e-09	204806_x_at	HLA-F	2.43444	2.58567e-08	201037_at	PFKP	2.51006	4.51544e-05
230896_at	BEND4	2.83797	9.0125e-08	206732_at	SLITRK3	2.43379	8.45145e-11	226742_at	SAR1B	2.50878	1.49026e-07
1561642_at	---	2.83538	0.0006945	204115_at	GNG11	2.43373	3.08983e-06	204362_at	SKAP2	2.50565	3.02956e-05
212314_at	SEL1L3	2.82815	6.26039e-06	210785_s_at	THEMIS2	2.43078	2.57891e-07	33767_at	NEFH	2.49339	0.000318668
213929_at	EXPH5	2.82238	5.75728e-06	223721_s_at	DNAJC12	2.42111	0.000351014	243252_at	---	2.484	2.08226e-07
227250_at	KREMEN1	2.82133	1.83856e-08	1556194_a_at	HSPA4L	2.40252	1.85581e-07	37549_g_at	BBS9	2.48029	3.95059e-05
1553423_a_at	SLFN13	2.82092	7.0268e-08	226301_at	SLC18B1	2.39017	1.52823e-07	1558444_at	DQ592442	2.47934	3.99025e-07
229233_at	NRG3	2.81646	0.000610694	243041_s_at	---	2.38272	1.50998e-05	1554655_a_at	RPRML	2.4792	0.000536222
204745_x_at	MT1G	2.81621	3.02218e-06	235944_at	HMCN1	2.38159	0.000986101	216973_s_at	HOXB7	2.47733	0.000214515
228080_at	LAYN	2.81102	0.000209367	205742_at	TNNI3	2.37754	0.000256852	240927_at	---	2.47312	0.000557645
211456_x_at	MT1HL1	2.80262	4.65455e-05	214519_s_at	RLN2	2.36786	0.000495856	221523_s_at	RRAGD	2.46989	3.8948e-08
215346_at	CD40	2.80049	3.8661e-08	204777_s_at	MAL	2.36781	2.49264e-06	1552782_at	SLC44A5	2.46181	2.70171e-05
219932_at	SLC27A6	2.77408	0.00298799	204320_at	COL11A1	2.36743	1.06829e-05	206730_at	GRIA3	2.44775	4.75172e-06
205141_at	ANG	2.77385	4.52936e-11	235759_at	---	2.3604	2.56994e-05	226169_at	SBF2	2.44541	2.37824e-08
1560676_at	SIAH3	2.77216	9.20914e-05	1553423_a_at	SLFN13	2.35937	1.0267e-06	203186_s_at	S100A4	2.43924	0.000812735
205081_at	CRIP1	2.76247	2.69171e-05	237778_at	---	2.34639	0.000544225	206002_at	GPR64	2.43883	2.46614e-05
230986_at	KLF8	2.76241	3.28164e-05	1562099_at	---	2.33966	1.35827e-06	238632_at	RP11-44F21.5	2.43593	1.11328e-05
226556_at	MAP3K13	2.75979	2.7069e-07	227856_at	C4orf32	2.33871	1.40508e-05	1556194_a_at	HSPA4L	2.41885	1.66137e-07
213629_x_at	MT1F	2.75423	2.95201e-05	204081_at	NRGN	2.33758	3.59631e-07	238447_at	RBMS3	2.40771	1.82475e-05
227794_at	GLYATL1 /// LOC100287413	2.75166	8.55067e-06	244745_at	RERG	2.33568	4.39028e-06	219277_s_at	OGDHL	2.407	3.24857e-07
230261_at	ST8SIA4	2.74921	1.64263e-07	228107_at	C8orf88	2.32671	5.03899e-06	219195_at	PPARGC1A	2.40636	1.84997e-05
233446_at	ONECUT2	2.74394	0.000359761	201136_at	PLP2	2.32601	1.99673e-06	213712_at	ELOVL2	2.4062	2.68729e-05
237035_at	RP11-319G9.3	2.73308	1.77869e-06	1563469_at	---	2.32101	1.72116e-05	228737_at	TOX2	2.39917	3.57783e-05
204159_at	CDKN2C	2.73266	3.63759e-06	205153_s_at	CD40	2.32067	3.04338e-05	1554482_a_at	SAR1B	2.39371	1.539e-05
231867_at	TENM2	2.73223	8.45834e-06	39248_at	AQP3	2.31759	0.000347062	232805_at	---	2.38932	0.00265627
202291_s_at	MGP	2.73144	4.04768e-07	219305_x_at	FBXO2	2.31735	3.52793e-06	203474_at	IQGAP2	2.38741	3.54146e-06
217165_x_at	MT1F	2.73122	1.35808e-06	219778_at	ZFPM2	2.31664	0.000190587	1552736_a_at	NETO1	2.38588	2.3831e-05
240419_at	SLC6A15	2.72628	1.21022e-08	204779_s_at	HOXB7	2.31418	0.00101099	243940_at	TSHZ2	2.38563	1.53761e-06
201005_at	CD9	2.72254	1.179e-05	230022_at	CLEC18A /// CLEC18C	2.31048	0.000112709	241789_at	RBMS3	2.38309	0.000306057
209140_x_at	HLA-B	2.71263	1.26133e-08	1558217_at	SLFN13	2.30764	1.81081e-07	207957_s_at	PRKCB	2.38078	0.000126607
236180_at	---	2.70807	0.00135274	226973_at	VSTM2L	2.30694	1.63519e-06	204702_s_at	NFE2L3	2.38005	0.00267952
205153_s_at	CD40	2.70673	3.86686e-06	1561394_s_at	KIAA1755	2.30472	6.80667e-09	240245_at	---	2.37731	3.10238e-06
232760_at	TEX15	2.70386	1.56132e-05	235099_at	CMTM8	2.29438	7.91155e-06	230144_at	GRIA3	2.37426	2.99909e-05
239285_at	---	2.70017	1.54972e-06	244117_at	---	2.29273	0.000901194	204781_s_at	FAS	2.3729	0.000182172
219195_at	PPARGC1A	2.69253	4.14059e-06	212488_at	COL5A1	2.28087	0.000315249	203066_at	CHST15	2.36774	2.41392e-05
223395_at	ABI3BP	2.68916	3.16935e-07	204955_at	SRPX	2.27249	5.8696e-06	226534_at	KITLG	2.36426	0.00169297
225275_at	EDIL3	2.68191	4.38518e-06	230563_at	RASGEF1A	2.26358	0.000262701	216899_s_at	SKAP2	2.36128	5.85943e-05
1569112_at	SLC44A5	2.68075	4.77426e-08	224329_s_at	CNFN	2.2585	1.61532e-06	204115_at	GNG11	2.3592	4.89289e-06
209469_at	GPM6A	2.6695	0.000107026	227758_at	RERG	2.25653	1.97386e-05	214596_at	CHRM3	2.35485	2.18529e-05
223723_at	MFI2	2.66785	3.8008e-09	233608_at	---	2.25198	2.4578e-06	206508_at	CD70	2.34345	2.07518e-06
208498_s_at	ACTG1P4 /// AMY1A /// AMY1B /// AMY1C /// AMY2A /// AMY2B	2.66042	0.000888708	218217_at	SCPEP1	2.24732	1.5113e-06	206542_s_at	SMARCA2	2.34134	6.54982e-06
204326_x_at	MT1X	2.65436	0.00010736	211538_s_at	HSPA2	2.24531	0.00015269	217764_s_at	RAB31	2.33944	3.51863e-06
1556194_a_at	HSPA4L	2.65196	3.88296e-08	205190_at	PLS1	2.2447	6.38346e-06	213397_x_at	RNASE4	2.3382	3.43857e-06
214823_at	ZNF204P	2.65084	2.31557e-05	206767_at	RBMS3	2.24318	1.84213e-05	201005_at	CD9	2.33525	8.11761e-05
33323_r_at	SFN	2.65045	0.00159949	235236_at	---	2.2387	9.74761e-07	209406_at	BAG2	2.32977	1.33718e-05
208729_x_at	HLA-B	2.64111	1.02116e-09	207957_s_at	PRKCB	2.2375	0.000271208	242943_at	ST8SIA4	2.32892	1.20065e-05
205442_at	LOC101928198 /// MFAP3L	2.63505	8.07872e-05	213802_at	PRSS12	2.20403	0.00114237	205543_at	HSPA4L	2.32857	1.95602e-05
220334_at	RGS17	2.63447	2.67441e-07	215522_at	SORCS3	2.20251	4.10581e-06	206481_s_at	LDB2	2.32622	7.66903e-05
237034_at	---	2.63216	0.000503374	230896_at	BEND4	2.19671	4.37949e-06	220317_at	LOC101927965 /// LRAT	2.31452	9.01821e-06
225491_at	SLC1A2	2.62901	8.59435e-06	205158_at	RNASE4	2.19486	3.1465e-05	230937_at	LOC101929072 /// LOC285835	2.3128	2.48116e-05
231341_at	SLC35D3	2.6193	1.56986e-07	203798_s_at	VSNL1	2.18964	0.00108119	235205_at	OXR1	2.30906	3.74643e-07
236660_at	---	2.61366	2.88876e-05	236519_at	C9orf135	2.17734	0.000657522	223315_at	NTN4	2.30663	0.00296138
205814_at	GRM3	2.61174	0.000581005	204469_at	PTPRZ1	2.17296	1.67564e-07	227846_at	GPR176	2.29603	5.20038e-05
1554655_a_at	RPRML	2.61089	0.000315411	205904_at	MICA	2.17243	1.7242e-05	217553_at	STEAP1B	2.29187	8.13467e-06
213238_at	ATP10D	2.60843	4.39952e-05	236448_at	UNC5A	2.1691	1.93727e-05	244521_at	TSHZ2	2.29181	0.000266858
236617_at	---	2.60837	0.000202227	209685_s_at	PRKCB	2.1686	8.36661e-05	211538_s_at	HSPA2	2.28626	0.000121016
202096_s_at	TSPO	2.60743	6.31069e-10	233397_at	CTC-471C19.1	2.16034	8.64411e-08	37892_at	COL11A1	2.28346	0.000133218
222325_at	---	2.60358	0.000605625	228375_at	IGSF11	2.16032	0.00032592	206701_x_at	EDNRB	2.28245	0.000196412
239911_at	ONECUT2	2.59698	0.0011032	207981_s_at	ESRRG	2.15679	7.15428e-05	201843_s_at	EFEMP1	2.27984	0.00225022
210032_s_at	SPAG6	2.59128	0.000167477	244163_at	SEMA3A	2.15349	1.25671e-05	205483_s_at	ISG15	2.27972	0.000263344
242943_at	ST8SIA4	2.58812	2.69967e-06	238877_at	EYA4	2.14949	5.18606e-05	231767_at	HOXB4	2.27187	5.55927e-07
201037_at	PFKP	2.58504	3.14517e-05	237329_at	RBMS3-AS3	2.14725	2.1844e-05	208812_x_at	HLA-C	2.26978	5.63697e-07
233306_at	---	2.58475	1.8456e-06	213932_x_at	HLA-A	2.14504	1.05427e-09	228080_at	LAYN	2.26853	0.00176266
241837_at	---	2.57318	2.22642e-06	202990_at	PYGL	2.14156	2.96124e-05	204806_x_at	HLA-F	2.26288	9.23171e-08
236471_at	NFE2L3	2.55155	0.0010267	1553734_at	AK7	2.14028	0.000241259	242172_at	---	2.24506	0.002083
1558643_s_at	EDIL3	2.54802	8.38098e-07	219355_at	CXorf57	2.13385	0.000352772	228365_at	CPNE8	2.2445	6.72185e-07
1552754_a_at	CADM2	2.54743	0.00255162	211681_s_at	PDLIM5	2.12704	5.08458e-07	213107_at	TNIK	2.24379	0.000170012
240502_at	---	2.54714	0.000518948	213397_x_at	RNASE4	2.12476	1.54052e-05	222747_s_at	SCML1	2.24376	4.64223e-07
213397_x_at	RNASE4	2.5448	9.70703e-07	205543_at	HSPA4L	2.11762	7.6616e-05	240815_at	---	2.22886	0.000891632
242801_at	---	2.53992	4.67802e-06	226905_at	FAM101B	2.11483	1.57067e-05	204779_s_at	HOXB7	2.22689	0.00150819
229715_at	NCR3LG1 /// RP1-239B22.5	2.53624	2.34408e-06	226582_at	LOC400043	2.11061	0.000227589	219703_at	MNS1	2.22048	1.08217e-07
203765_at	GCA	2.53384	1.06005e-05	227794_at	GLYATL1 /// LOC100287413	2.11061	0.000260561	236947_at	---	2.21686	0.000201656
213361_at	TDRD7	2.53099	2.82716e-06	239533_at	GPR155	2.10839	0.000112931	221875_x_at	HLA-F	2.21522	1.236e-07
241044_x_at	---	2.53016	4.02716e-05	225275_at	EDIL3	2.10524	0.00012029	218254_s_at	SAR1B	2.2108	7.9809e-06
211538_s_at	HSPA2	2.53009	3.35598e-05	1552745_at	SLCO6A1	2.10424	8.78334e-05	203798_s_at	VSNL1	2.20636	0.000994037
240120_at	---	2.52991	0.000295814	231013_at	---	2.10205	7.27589e-08	209569_x_at	NSG1	2.20424	8.22417e-05
214519_s_at	RLN2	2.52598	0.000245569	244227_at	SYT6	2.09714	0.00064274	223422_s_at	ARHGAP24	2.19983	6.85516e-05
211828_s_at	TNIK	2.52369	0.000229796	227889_at	LPCAT2	2.09702	1.33961e-05	204979_s_at	SH3BGR	2.1986	0.000583773
229823_at	RIMS2	2.52364	4.06668e-08	243466_at	---	2.09617	8.33225e-07	217763_s_at	RAB31	2.19589	6.73302e-06
229313_at	ANO5	2.51128	3.02037e-05	211529_x_at	HLA-G	2.09503	6.56781e-09	207166_at	GNGT1	2.19299	1.82546e-08
244407_at	CYP39A1	2.51054	0.000888198	241585_at	LRRC4C	2.08384	2.53543e-05	209685_s_at	PRKCB	2.19259	7.16773e-05
213479_at	NPTX2	2.51008	7.83451e-05	239043_at	ZNF404	2.07673	9.14588e-05	229761_at	LOC440173	2.19189	7.24666e-05
1558523_at	FAM184A	2.5073	3.67226e-06	226876_at	FAM101B	2.07551	2.47053e-05	243489_at	---	2.18667	0.000123059
238441_at	PRKAA2	2.50621	0.000236316	228090_at	NMNAT3	2.07148	3.10182e-06	241198_s_at	C11orf70	2.18578	2.17814e-05
233279_at	---	2.50617	5.87889e-05	212311_at	SEL1L3	2.0669	0.000792791	210319_x_at	MSX2	2.18433	0.000503057
215241_at	ANO3	2.50528	0.000588589	244216_at	---	2.06575	0.000469568	204515_at	HSD3B1	2.18	0.000940056
201325_s_at	EMP1	2.50483	5.42176e-06	229656_s_at	EML6	2.05783	0.000138696	203786_s_at	TPD52L1	2.17028	0.00287711
209276_s_at	GLRX	2.50327	1.27739e-07	223395_at	ABI3BP	2.05588	1.99417e-05	205184_at	GNG4	2.16096	6.56304e-05
207695_s_at	IGSF1	2.49838	0.00196683	213904_at	FRRS1L	2.05525	0.000548276	1569112_at	SLC44A5	2.15708	1.61913e-06
209496_at	RARRES2	2.49367	0.000688223	244498_x_at	UBE2Q2L	2.05263	0.000111154	206602_s_at	HOXD3 /// HOXD4 /// LOC401021	2.15609	0.000220876
212311_at	SEL1L3	2.49107	8.13879e-05	219474_at	C3orf52	2.04959	0.000107832	217707_x_at	SMARCA2	2.15494	9.8643e-07
202073_at	OPTN	2.48662	2.92478e-06	201005_at	CD9	2.04787	0.000452323	229271_x_at	COL11A1	2.14864	0.00183722
235652_at	---	2.4824	1.0075e-05	207571_x_at	THEMIS2	2.0426	5.21673e-06	1566491_at	---	2.14582	0.00092476
238067_at	TBC1D8B	2.48154	1.67355e-06	218546_at	C1orf115	2.03204	0.00115246	214459_x_at	HLA-C	2.14455	2.00897e-07
209570_s_at	NSG1	2.48093	2.39985e-05	209966_x_at	ESRRG	2.03085	8.81443e-06	233398_at	RP11-319E16.2	2.14364	5.86892e-05
239884_at	CADPS	2.47404	1.22512e-06	206001_at	NPY	2.02717	0.000273227	205080_at	RARB	2.13619	0.00155762
1558815_at	SORBS2	2.47325	0.000242116	205603_s_at	DIAPH2	2.02678	0.000233442	1559910_at	---	2.13199	2.01396e-05
218872_at	TESC	2.46784	5.48289e-05	203242_s_at	PDLIM5	2.01658	3.51433e-06	235570_at	RBMS3	2.12808	0.000613426
239683_at	CLYBL	2.46674	8.50263e-06	31845_at	ELF4	2.01085	0.000198485	220324_at	LINC00472	2.12155	1.63563e-05
217553_at	STEAP1B	2.46056	2.84444e-06	222096_x_at	---	2.00963	2.37883e-07	1555765_a_at	GNG4	2.11981	0.000156553
203649_s_at	PLA2G2A	2.45425	5.90225e-05	219908_at	DKK2	-2.01889	0.00084853	204271_s_at	EDNRB	2.1195	0.00157363
205229_s_at	COCH	2.45153	2.07804e-05	238625_at	C1orf168	-2.02121	0.000788761	242517_at	KISS1R	2.11891	2.77867e-05
1552368_at	CTCFL	2.4447	0.000164396	225520_at	LOC100996643 /// LOC101928195 /// MTHFD1L	-2.02794	2.86563e-06	216231_s_at	B2M	2.11249	7.14599e-06
230285_at	SVIP	2.44369	1.24922e-07	205074_at	SLC22A5	-2.02824	0.000428242	238621_at	FMN1	2.11	5.33032e-06
219771_at	TBC1D8B	2.4432	1.2944e-06	210303_at	MAB21L2	-2.04367	0.00111612	227212_s_at	PHF19	2.10368	6.58706e-07
202201_at	BLVRB	2.4431	2.9257e-05	229170_s_at	TTC18	-2.05588	0.000159326	244340_x_at	---	2.1028	0.00223395
216336_x_at	MT1E	2.44118	6.9535e-06	202948_at	IL1R1	-2.05853	0.00120815	210372_s_at	TPD52L1	2.1026	0.0022512
220317_at	LOC101927965 /// LRAT	2.44072	4.14979e-06	231980_at	DOK6	-2.06099	9.12799e-05	225173_at	ARHGAP18	2.10104	0.000248186
219518_s_at	ELL3	2.44046	1.69247e-06	1553613_s_at	FOXC1	-2.07044	6.23343e-05	205158_at	RNASE4	2.09544	6.27855e-05
213849_s_at	PPP2R2B	2.43893	2.29831e-06	232614_at	---	-2.0819	1.21681e-05	50221_at	TFEB	2.0943	0.000197332
233437_at	GABRA4	2.43642	2.57906e-06	1553541_at	LMX1A	-2.08197	2.58647e-05	217762_s_at	RAB31	2.09183	7.90215e-06
208812_x_at	HLA-C	2.43433	1.77086e-07	204014_at	DUSP4	-2.08569	0.000650683	244464_at	---	2.08847	0.000188885
244170_at	RAB3C	2.4317	0.000106024	220677_s_at	ADAMTS8	-2.08574	0.000376073	230080_at	HOXA-AS2	2.08772	0.000226516
209470_s_at	GPM6A	2.42988	0.0002607	222670_s_at	MAFB	-2.09106	0.000503938	218627_at	DRAM1	2.08704	0.000779724
232263_at	SLC6A15	2.4279	1.18978e-06	229169_at	TTC18	-2.11519	0.00075836	238663_x_at	GRIA4	2.08376	0.00303844
213960_at	NTRK3	2.42418	0.000137617	242002_at	NKAIN2	-2.11768	0.000400191	242598_at	---	2.08059	0.000547705
205226_at	PDGFRL	2.42311	0.000204583	242692_at	GLYCTK-AS1	-2.12662	4.58114e-07	239697_x_at	C3orf67	2.08055	5.18485e-05
205543_at	HSPA4L	2.41298	1.18736e-05	231935_at	ARPP21	-2.15388	0.000108237	212522_at	PDE8A	2.07719	0.000608453
230423_at	FOXD3-AS1	2.41285	0.000368125	208195_at	TTN	-2.15466	2.30897e-05	218793_s_at	SCML1	2.07606	0.000635638
235276_at	EPSTI1	2.40829	3.75581e-06	206479_at	TRPM1	-2.18283	1.81286e-06	219064_at	ITIH5	2.07567	6.89004e-07
238751_at	---	2.3921	0.000661496	219132_at	PELI2	-2.2028	2.69863e-06	214963_at	NUP160	2.07519	0.00167494
237933_at	---	2.39004	0.000197963	1562236_at	KAT6B	-2.24634	0.000340297	219694_at	FAM105A	2.07063	3.93785e-05
201136_at	PLP2	2.38771	1.32714e-06	223374_s_at	B3GALNT1	-2.24942	2.12174e-05	243041_s_at	---	2.06933	0.000113743
232584_at	---	2.38679	3.77762e-05	233944_at	---	-2.26957	0.000391556	215719_x_at	FAS	2.05903	0.0013549
1569372_at	LOC100507194	2.38677	2.06982e-08	242269_at	LINC00982	-2.27082	1.49732e-09	1563169_at	---	2.05781	4.62534e-06
1554803_s_at	TRIM72	2.3787	0.00100337	242521_at	LOC100505812	-2.27265	1.07659e-07	226301_at	SLC18B1	2.05689	2.10152e-06
1556904_at	RP11-731J8.2	2.3634	2.74931e-05	211812_s_at	B3GALNT1	-2.28264	9.63874e-07	215634_at	---	2.05585	0.000167391
1554418_s_at	SPOCK3	2.35986	5.43432e-08	203685_at	BCL2	-2.31452	0.000271765	235763_at	SLC44A5	2.05549	3.586e-05
230288_at	FGF14	2.35481	1.24789e-07	229004_at	ADAMTS15	-2.33433	9.63288e-06	240254_at	---	2.05505	0.000889522
223484_at	C15orf48	2.35024	1.42984e-07	238360_s_at	LINC00672	-2.33504	4.66503e-06	206805_at	SEMA3A	2.05312	9.49082e-05
230271_at	ONECUT2	2.34988	0.00184875	231430_at	FAM181B	-2.33673	0.000613646	215643_at	SEMA3D	2.05311	0.00167123
204702_s_at	NFE2L3	2.3478	0.00302539	206426_at	MLANA	-2.33833	0.000147728	226905_at	FAM101B	2.05233	2.55646e-05
205174_s_at	QPCT	2.34524	0.00105425	236085_at	CAPSL	-2.37758	4.98205e-10	233772_at	POU6F2-AS2	2.04888	1.19154e-05
227867_at	TRABD2A	2.344	3.68703e-08	211379_x_at	B3GALNT1	-2.4391	2.57011e-05	228601_at	HAGLR	2.04712	2.98546e-06
213533_at	NSG1	2.34341	7.2582e-06	205092_x_at	ZBTB1	-2.49909	5.03903e-06	219983_at	HRASLS	2.04679	5.44489e-07
219277_s_at	OGDHL	2.3346	5.33481e-07	229778_at	SPX	-2.50241	1.82114e-05	214389_at	SLC5A12	2.04672	1.25995e-06
221310_at	FGF14	2.33347	1.7217e-08	203295_s_at	ATP1A2	-2.51377	0.000115672	202096_s_at	TSPO	2.04634	5.72741e-08
206678_at	GABRA1	2.33021	8.73948e-05	201195_s_at	SLC7A5	-2.52346	0.00036304	211456_x_at	MT1HL1	2.04487	0.00166157
225871_at	STEAP2	2.31504	0.000220745	224942_at	PAPPA	-2.52777	0.000248481	216526_x_at	HLA-C	2.04463	7.52679e-07
206662_at	GLRX	2.31241	2.77028e-10	233022_at	TRPM3	-2.53525	0.000156819	208690_s_at	PDLIM1	2.04325	0.000197042
1555867_at	GNG4	2.3086	0.000808117	236577_at	PRDM6	-2.53686	0.00100864	233223_at	---	2.04317	0.000354093
209198_s_at	SYT11	2.306	0.000399683	201761_at	MTHFD2	-2.5707	1.68081e-05	209276_s_at	GLRX	2.04026	4.0723e-06
1552745_at	SLCO6A1	2.30512	2.36736e-05	1554722_at	TRPM3	-2.59029	5.10965e-07	236660_at	---	2.03729	0.000659732
221606_s_at	HMGN5	2.30284	3.50749e-08	203296_s_at	ATP1A2	-2.61323	0.000100683	205590_at	RASGRP1	2.03726	0.000472633
215311_at	NTRK3	2.30256	4.66637e-05	232164_s_at	EPPK1	-2.6583	0.00096854	239965_at	---	2.03168	0.00157054
236636_at	---	2.30061	3.19886e-07	225996_at	LONRF2	-2.78367	3.18969e-06	205656_at	PCDH17	2.03128	0.00148069
229963_at	BEX5	2.29985	2.83034e-06	240065_at	FAM81B	-2.79173	3.82241e-08	213830_at	YME1L1	2.026	9.5188e-05
242840_at	---	2.29839	9.63683e-06	214961_at	MTUS2	-2.93956	0.000242079	226876_at	FAM101B	2.02208	3.77178e-05
213109_at	TNIK	2.29705	0.000379342	206281_at	ADCYAP1	-2.95157	1.38287e-07	237329_at	RBMS3-AS3	2.02039	5.68992e-05
1556331_a_at	---	2.28878	6.82829e-05	203549_s_at	LPL	-2.98182	0.000189657	217165_x_at	MT1F	2.02038	0.000103686
238953_at	LOC100506325	2.28634	1.00797e-07	228170_at	OLIG1	-2.99739	4.15367e-05	232541_at	---	2.02012	0.00284064
243742_at	LOC100505797	2.28457	7.6035e-07	210179_at	KCNJ13	-3.01802	0.000460416	208146_s_at	CPVL	2.01903	3.00151e-06
229332_at	HPDL	2.2832	0.000152863	1557395_at	IGFBP7-AS1	-3.07649	1.85739e-05	1553734_at	AK7	2.01783	0.000527082
237591_at	LINC00173	2.2789	0.000185933	1553415_at	SLC17A8	-3.16323	2.53465e-07	205743_at	STAC	2.00931	3.00343e-05
50221_at	TFEB	2.27784	6.25792e-05	202436_s_at	CYP1B1	-3.19607	0.000184222	228107_at	C8orf88	2.00826	5.05349e-05
239568_at	PLEKHH2	2.27238	9.1465e-09	224940_s_at	PAPPA	-3.20007	0.00108872	233608_at	---	2.00746	1.68469e-05
202363_at	SPOCK1	2.27179	0.000414717	203548_s_at	LPL	-3.20636	0.000191795	229461_x_at	NEGR1	2.00551	0.00265735
242824_at	---	2.26665	7.29816e-05	205047_s_at	ASNS	-3.23828	9.04383e-05	206194_at	HOXC4	2.00474	0.00250875
230563_at	RASGEF1A	2.26566	0.000259781	219643_at	LRP1B	-3.239	3.03441e-06	242931_at	---	2.00329	0.000227081
204471_at	GAP43	2.26561	0.000155346	207267_s_at	RIPPLY3	-3.27105	8.65607e-06	1569607_s_at	ANKRD20A1 /// ANKRD20A11P /// ANKRD20A2 /// ANKRD20A3 /// ANKRD20A4 /// ANKRD20A5P /// ANKRD20A9P /// LOC102723891 /// LOC102725051	2.00065	0.00248053
232416_at	CELF5	2.26553	6.83251e-06	202435_s_at	CYP1B1	-3.28975	6.59868e-05	202310_s_at	COL1A1	-2.00581	0.00240258
211207_s_at	ACSL6	2.26302	1.50015e-06	207177_at	PTGFR	-3.29156	0.000253889	210905_x_at	POU5F1P4	-2.00795	0.000354031
221523_s_at	RRAGD	2.26204	1.74468e-07	237070_at	TRPM1	-3.30735	1.72095e-08	204286_s_at	PMAIP1	-2.00873	0.00149064
229160_at	MUM1L1	2.24873	0.0002225	1552321_a_at	CCDC65	-3.34126	1.12187e-11	223374_s_at	B3GALNT1	-2.00939	0.000114977
1554242_a_at	COCH	2.24869	0.00130554	232424_at	PRDM16	-3.36229	1.87116e-05	219366_at	AVEN	-2.01502	1.74678e-06
242909_at	---	2.24773	1.3533e-06	223810_at	KLHL1	-3.40041	6.95121e-06	212218_s_at	FASN	-2.01791	0.000148332
239043_at	ZNF404	2.24445	2.93592e-05	202437_s_at	CYP1B1	-3.6155	8.15831e-05	204475_at	MMP1	-2.01795	0.000349545
236337_at	SYCP2L	2.23988	0.000866342	200795_at	SPARCL1	-3.94597	0.00124514	219738_s_at	PCDH9	-2.0187	4.14436e-05
215768_at	---	2.23707	0.000282272	229944_at	OPRK1	-4.12341	0.000345923	241826_x_at	ZNF738	-2.01944	0.000706712
1561135_at	---	2.23573	0.000997295	205626_s_at	CALB1	-4.2418	5.37805e-05	235504_at	GREM2	-2.02014	0.000585449
207400_at	NPY5R	2.23544	0.000229973	240161_s_at	CDC20B	-4.24996	1.46182e-05	212462_at	KAT6B	-2.02245	7.23564e-05
230006_s_at	SVIP	2.23491	6.29156e-06	222106_at	PRND	-4.4917	2.57486e-10	227080_at	ZNF697	-2.02299	3.99561e-05
219681_s_at	RAB11FIP1	2.23445	0.0004488	205625_s_at	CALB1	-4.68053	1.87134e-05	231964_at	BICD1	-2.02454	0.00105869
218248_at	FAM111A	2.23177	2.88928e-08	204621_s_at	NR4A2	-4.7796	0.000709203	226814_at	ADAMTS9	-2.02642	0.00275576
238440_at	CLYBL	2.2303	0.000142833	236360_at	LINC00982	-4.79736	2.02556e-08	219423_x_at	TNFRSF25	-2.0265	0.000247342
232541_at	---	2.23	0.000964453	204622_x_at	NR4A2	-4.90443	0.000497704	233944_at	---	-2.0283	0.00147318
230836_at	ST8SIA4	2.22608	0.00224821	216248_s_at	NR4A2	-5.09835	0.000483183	207612_at	WNT8B	-2.02852	0.00271541
230276_at	FAM49A	2.22372	0.000677821	231077_at	C1orf192	-5.36785	2.47146e-14	238453_at	FGFBP3	-2.03168	0.002984
1552299_at	AK9	2.22263	9.79351e-08	206427_s_at	MLANA	-5.81714	1.2683e-09	219696_at	DENND1B	-2.03329	0.00235832
207261_at	CNGA3	2.22164	0.000149691					1568597_at	LOC646762	-2.03567	5.59422e-06
220432_s_at	CYP39A1	2.2188	0.000369349					211219_s_at	LHX2	-2.03788	0.00207622
237778_at	---	2.21865	0.00100442					212239_at	PIK3R1	-2.03825	0.00023809
230720_at	RNF182	2.21794	2.09094e-06					225496_s_at	SYTL2	-2.0446	0.00206076
1557089_at	KIF5C	2.2162	4.73587e-05					209582_s_at	CD200	-2.04487	6.6004e-06
236129_at	GALNT5	2.21469	0.000255985					201470_at	GSTO1	-2.05337	9.26157e-06
1557302_at	ZNF585B	2.21106	0.00264176					218404_at	SNX10	-2.05809	0.000489705
233497_at	---	2.21044	0.000109075					226069_at	PRICKLE1	-2.05818	0.000524781
233280_at	---	2.20884	3.9824e-05					240983_s_at	CARS	-2.06051	0.00261418
213411_at	ADAM22	2.2065	1.20975e-05					232080_at	HECW2	-2.06993	3.3528e-06
203543_s_at	KLF9	2.20555	7.18623e-05					227792_at	ITPRIPL2	-2.07269	0.000648749
227084_at	DTNA	2.2023	0.00247156					214066_x_at	NPR2	-2.07274	0.00179388
239247_at	---	2.20019	5.07024e-05					204995_at	CDK5R1	-2.08372	0.000944729
231944_at	ERO1LB	2.19937	1.31931e-06					222890_at	CCDC113	-2.08439	0.00040557
242699_at	RP11-642D21.1	2.19619	0.000271151					227870_at	IGDCC4	-2.08617	4.1452e-06
209555_s_at	CD36	2.19588	3.1733e-06					223130_s_at	MYLIP	-2.09512	0.000898917
205638_at	BAI3	2.19539	0.00247214					231980_at	DOK6	-2.09656	7.06875e-05
225798_at	JAZF1	2.19185	2.45471e-05					225817_at	CGNL1 /// LOC101930344 /// LOC101930349	-2.09917	0.00245439
220358_at	BATF3	2.19118	5.07095e-07					1556696_s_at	NR2F1-AS1	-2.10732	3.5508e-05
232549_at	RBM11	2.18778	5.20419e-05					241450_at	RSPO1	-2.10939	1.25974e-05
236427_at	---	2.18015	3.19338e-05					232060_at	ROR1	-2.11881	0.00038556
209683_at	FAM49A	2.17767	0.000506227					211343_s_at	COL13A1	-2.12116	0.00223108
206310_at	SPINK2	2.17734	0.000607667					238787_at	DENND1B	-2.12155	0.000185896
232254_at	---	2.17682	0.000460467					206051_at	ELAVL4	-2.12295	0.00295019
230831_at	FRMD5	2.17258	8.57608e-05					201195_s_at	SLC7A5	-2.12703	0.00219175
1553734_at	AK7	2.17158	0.000199245					201976_s_at	MYO10	-2.12854	0.000221432
219569_s_at	SLC35G2	2.17045	2.1673e-05					214532_x_at	POU5F1B	-2.13094	2.3012e-05
202517_at	CRMP1	2.16921	0.000195188					227908_at	TBC1D24	-2.13109	0.000158231
239965_at	---	2.1692	0.000730427					222773_s_at	GALNT12	-2.13479	0.00248828
244370_at	KIAA2022	2.16479	0.000464147					206281_at	ADCYAP1	-2.14628	1.45838e-05
221524_s_at	RRAGD	2.16427	9.88999e-06					227947_at	PHACTR2	-2.1477	9.38146e-07
226806_s_at	NFIA	2.16381	0.00180268					227584_at	NAV1	-2.15126	6.95605e-05
224275_at	GPR98	2.16165	3.12313e-05					213083_at	SLC35D2	-2.15307	4.46261e-06
213107_at	TNIK	2.16099	0.000275522					226384_at	PPAPDC1B	-2.15309	2.26701e-08
240927_at	---	2.15053	0.00234866					226066_at	MITF	-2.15451	8.48016e-06
215767_at	ZNF804A	2.15045	0.000300266					218326_s_at	LGR4	-2.15549	0.000483298
219305_x_at	FBXO2	2.14724	1.17151e-05					227475_at	FOXQ1	-2.15639	0.000119195
220345_at	LRRTM4	2.14621	5.31338e-05					219505_at	CECR1	-2.18231	2.20199e-07
202507_s_at	SNAP25	2.1461	1.14573e-05					209583_s_at	CD200	-2.1928	2.30345e-06
207056_s_at	SLC4A8	2.14549	0.00264269					235456_at	---	-2.20028	0.000488131
214459_x_at	HLA-C	2.14359	2.0259e-07					219643_at	LRP1B	-2.20119	0.000297665
209848_s_at	PMEL	2.14328	0.00018569					226873_at	FAM63B	-2.20419	1.05184e-06
219915_s_at	SLC16A10	2.14201	0.00252004					227949_at	PHACTR3	-2.20469	0.000755158
219038_at	MORC4	2.14105	0.000894601					225262_at	FOSL2	-2.21077	0.00177457
237515_at	TMEM56	2.13713	1.00334e-05					202035_s_at	SFRP1	-2.22028	0.00151333
208065_at	ST8SIA3	2.13668	0.000567197					220184_at	NANOG	-2.22151	0.000101438
203798_s_at	VSNL1	2.13654	0.0014182					1556695_a_at	NR2F1-AS1	-2.23807	4.95729e-05
227705_at	TCEAL7	2.13468	3.86329e-05					224774_s_at	NAV1	-2.23963	0.000313006
209040_s_at	PSMB8	2.13078	0.000170785					244045_at	---	-2.24211	0.000212193
201387_s_at	UCHL1	2.12983	1.31349e-09					209723_at	SERPINB9	-2.24312	0.00172296
228715_at	ZCCHC12	2.12973	9.83761e-05					204759_at	RCBTB2	-2.24685	2.21929e-05
234262_at	---	2.12946	0.000538443					213592_at	APLNR	-2.24857	0.00260561
207981_s_at	ESRRG	2.1276	8.70168e-05					226829_at	AFAP1L2	-2.25058	0.0026118
226278_at	SVIP	2.124	7.02582e-07					202752_x_at	SLC7A8	-2.25465	0.0021834
214046_at	FUT9	2.12364	0.000197314					208286_x_at	POU5F1 /// POU5F1B /// POU5F1P3 /// POU5F1P4	-2.26046	1.46364e-06
1557738_at	---	2.12273	0.000381601					204450_x_at	APOA1	-2.26136	0.00030462
219700_at	PLXDC1	2.12085	0.000783536					202936_s_at	SOX9	-2.2695	0.000306157
227892_at	PRKAA2	2.11826	0.000127703					226303_at	PGM5	-2.27018	0.00278044
216973_s_at	HOXB7	2.11453	0.00128148					212706_at	LOC102724229 /// RASA4 /// RASA4B	-2.27935	7.62201e-05
1556595_at	RP11-319G9.3	2.11453	0.000160101					206286_s_at	TDGF1 /// TDGF1P3	-2.29912	0.000973885
230937_at	LOC101929072 /// LOC285835	2.11389	8.95901e-05					203373_at	SOCS2	-2.30983	2.0802e-05
206309_at	LECT1	2.11165	1.47105e-08					242127_at	---	-2.31282	0.000800578
231597_x_at	---	2.11	0.000138131					219301_s_at	CNTNAP2	-2.32222	6.13569e-05
226973_at	VSTM2L	2.10663	7.26958e-06					224771_at	NAV1	-2.32355	1.45569e-06
242592_at	GPR137C	2.10633	6.42755e-06					226908_at	LRIG3	-2.32476	0.00101394
205152_at	SLC6A1	2.10632	4.85112e-05					206427_s_at	MLANA	-2.34429	3.31608e-05
213737_x_at	GOLGA8N	2.10557	1.42633e-05					228032_s_at	DENND1B	-2.34685	4.47276e-05
205893_at	NLGN1	2.09979	1.91932e-05					229687_s_at	PRDM11	-2.34829	1.85302e-06
226690_at	ADCYAP1R1	2.09728	9.95697e-06					211422_at	TRPM3	-2.36244	0.00239719
226301_at	SLC18B1	2.09556	1.49588e-06					228827_at	RUNX1T1	-2.38568	0.00175547
216191_s_at	TRDV3	2.09405	0.0001258					229288_at	EPHA7	-2.39015	0.00117563
211203_s_at	CNTN1	2.0936	9.27298e-06					240509_s_at	GREM2	-2.41439	0.00130813
209197_at	SYT11	2.09225	0.00224666					231061_at	MIR302B	-2.42202	1.36114e-06
243666_at	CELF4	2.09206	0.0010306					232164_s_at	EPPK1	-2.43219	0.00214932
227889_at	LPCAT2	2.0834	1.49141e-05					232105_at	BLACAT1	-2.43338	0.0030138
222357_at	ZBTB20	2.08338	0.000145769					212096_s_at	MTUS1	-2.44213	0.000442347
216526_x_at	HLA-C	2.08199	5.32626e-07					232847_at	SALL3	-2.44378	0.000287572
1560258_a_at	CTB-92J24.2	2.08026	1.85302e-09					217073_x_at	APOA1	-2.44686	0.00137545
203129_s_at	KIF5C	2.07957	7.0389e-05	microcephaly				207714_s_at	SERPINH1	-2.44836	6.51785e-07
206382_s_at	BDNF	2.07771	0.000928737					202036_s_at	SFRP1	-2.45401	0.00037188
209159_s_at	NDRG4	2.07612	7.206e-05					228948_at	EPHA4	-2.45452	0.00146175
243586_at	---	2.07562	1.41119e-06					224773_at	NAV1	-2.45468	8.16939e-05
216992_s_at	GRM8	2.07299	0.00015034					205528_s_at	RUNX1T1	-2.45519	0.0013606
213946_s_at	OBSL1	2.07289	1.07948e-05					226550_at	SLC9A7	-2.46029	3.03574e-06
211654_x_at	HLA-DQB1	2.06803	5.52517e-05					203296_s_at	ATP1A2	-2.46624	0.000193322
209793_at	GRIA1	2.06787	0.00117213					205529_s_at	RUNX1T1	-2.46943	0.00077004
222361_at	TUBBP5	2.06345	3.36112e-06					209990_s_at	GABBR2	-2.48104	0.00171798
223523_at	TMEM108	2.06268	0.000287239					235065_at	GAREM	-2.48855	0.000128083
233793_at	---	2.06055	0.00151331					233022_at	TRPM3	-2.4965	0.00018635
213075_at	OLFML2A	2.0584	0.000148536					219208_at	FBXO11	-2.49849	4.53469e-07
218802_at	CCDC109B	2.05797	0.000832336					203485_at	RTN1	-2.51829	0.00207415
232932_at	---	2.05727	7.63519e-05					227243_s_at	EBF3	-2.53104	0.000737689
244125_at	---	2.05693	1.79236e-06					202037_s_at	SFRP1	-2.5421	0.000912067
230262_at	ST8SIA3	2.05623	0.000101452					213992_at	COL4A6	-2.55015	0.00208804
240601_at	---	2.05439	3.59363e-05					227410_at	FAM43A	-2.55159	0.00280698
237936_at	---	2.05354	0.000298342					211473_s_at	COL4A6	-2.55379	0.00232852
209763_at	CHRDL1	2.05173	2.95521e-05					214500_at	H2AFY	-2.5634	2.5815e-08
222364_at	SLC44A1	2.05084	7.32499e-08					224772_at	NAV1	-2.56656	1.5021e-05
210233_at	IL1RAP	2.05068	2.67819e-07					211379_x_at	B3GALNT1	-2.5679	1.3127e-05
203633_at	CPT1A	2.05059	0.000203356					222783_s_at	SMOC1	-2.57545	0.000322777
211276_at	TCEAL2	2.04845	2.5617e-09					204011_at	SPRY2	-2.57838	0.000668695
1556099_at	LINC00290	2.04711	2.40746e-07					205691_at	SYNGR3	-2.58457	5.6957e-05
232855_at	---	2.04661	1.02916e-07					202890_at	MAP7	-2.5875	0.000800965
204720_s_at	DNAJC6	2.04618	0.00263158					213912_at	TBC1D30	-2.60403	0.0017539
222156_x_at	CCPG1 /// DYX1C1-CCPG1	2.04575	3.39674e-05					210265_x_at	POU5F1P3	-2.60468	3.8317e-06
235971_at	TIFA	2.04553	6.03051e-07					203372_s_at	SOCS2	-2.61262	0.000258947
244118_at	GABRA1	2.04414	0.000582857					227449_at	EPHA4	-2.6142	0.000694489
219517_at	ELL3	2.04297	8.78657e-06					228214_at	SOX6	-2.61555	1.17266e-06
235911_at	MFI2	2.04116	1.26621e-06					1568752_s_at	RGS13	-2.62626	0.00217466
204415_at	IFI6	2.04086	9.35162e-05					223095_at	MARVELD1	-2.63042	1.46571e-07
212999_x_at	HLA-DQB1 /// LOC101060835	2.03895	0.00286106					219825_at	CYP26B1	-2.65274	8.87268e-05
239288_at	TNIK	2.03873	0.000363794					228821_at	ST6GAL2	-2.65345	8.56136e-05
204160_s_at	ENPP4	2.03821	1.18435e-05					210222_s_at	RTN1	-2.65665	0.000377407
1562389_at	LOC101927359	2.03537	2.34545e-05					206339_at	CARTPT	-2.65749	0.000636944
241782_at	NEBL	2.03482	0.000875154					236123_at	WNT2B	-2.67559	6.09628e-05
244521_at	TSHZ2	2.03405	0.00112925					219697_at	HS3ST2	-2.67561	8.62953e-05
219355_at	CXorf57	2.03261	0.000658949					220595_at	PDZRN4	-2.67846	1.12936e-05
240861_at	---	2.0301	0.000282302					205626_s_at	CALB1	-2.70569	0.00196254
219298_at	ECHDC3	2.03001	0.000326587					227497_at	SOX6	-2.71847	2.01105e-05
218217_at	SCPEP1	2.02702	8.81027e-06					235438_at	---	-2.73579	2.64239e-06
243183_at	---	2.02551	7.74442e-06					205666_at	FMO1	-2.74369	0.00301247
206542_s_at	SMARCA2	2.02487	6.06766e-05					229487_at	EBF1	-2.75438	0.00210773
1554547_at	FAM13C	2.02478	0.000766896					204310_s_at	NPR2	-2.76033	0.000506083
226272_at	RCAN3	2.02439	0.000961216					238533_at	EPHA7	-2.77182	0.000278944
213484_at	ADD2	2.02308	9.25229e-06					228115_at	GAREM	-2.81554	1.44897e-05
205287_s_at	TFAP2C	2.02249	8.68264e-06					1558856_at	DMRTA2	-2.82347	0.000544595
201462_at	SCRN1	2.02102	7.41762e-06					238512_at	WNT2B	-2.83027	0.000247676
1555731_a_at	AP1S3	2.02055	1.74183e-05					222921_s_at	HEY2	-2.84521	0.00028537
226388_at	TCEA3	2.02014	0.000806332					205923_at	RELN	-2.84809	1.80571e-06
236024_at	GPM6A	2.01755	0.00054133					205206_at	KAL1	-2.85758	0.000730406
232125_at	ZBTB20	2.01712	3.65581e-05					240681_at	EU250746	-2.86707	0.000745024
235781_at	CACNA1B	2.01603	0.00300897					206458_s_at	WNT2B	-2.86944	0.00035515
244726_at	---	2.01491	3.69375e-05					204584_at	L1CAM	-2.87654	0.000487027
208389_s_at	SLC1A2	2.01287	3.08039e-05					1562736_at	LHX9	-2.90955	0.000925497
225171_at	ARHGAP18	2.00751	0.00250141					213913_s_at	TBC1D30	-2.91279	0.00139808
244764_at	HIVEP3	2.00525	1.05624e-07					221236_s_at	STMN4	-2.93283	0.000588591
1568604_a_at	CADPS	2.00265	6.01652e-05					232165_at	EPPK1	-2.95282	0.000420307
239784_at	---	2.002	7.04716e-05					213197_at	ASTN1	-2.97424	0.000183046
226932_at	SSPN	-2.00225	0.000345641					212805_at	PRUNE2	-2.97669	0.000243771
206377_at	FOXF2	-2.00463	3.16198e-06					218839_at	HEY1	-2.98811	1.72909e-05
205066_s_at	ENPP1	-2.00484	0.000825732					219302_s_at	CNTNAP2	-3.02179	7.32568e-05
212218_s_at	FASN	-2.00802	0.000159601					240259_at	FLRT2 /// LOC100506718 /// LOC102724348	-3.08336	9.27322e-05
201587_s_at	IRAK1	-2.0082	1.5962e-05					205625_s_at	CALB1	-3.09478	0.000524163
236335_at	GUCY1A2	-2.00854	0.000112354					205289_at	BMP2	-3.10357	0.00145191
229391_s_at	FAM26F	-2.00861	0.000415927					239903_at	TPBG	-3.12044	0.000663379
226701_at	GJA5	-2.00916	0.0011092					203685_at	BCL2	-3.13467	8.50139e-06
222486_s_at	ADAMTS1	-2.01275	0.00223969					227242_s_at	EBF3	-3.2038	0.000320191
201328_at	ETS2	-2.02055	4.15417e-05					214111_at	OPCML	-3.21608	0.000319707
207172_s_at	CDH11	-2.0229	5.57332e-06					202766_s_at	FBN1	-3.22992	0.000694834
229687_s_at	PRDM11	-2.03112	1.95199e-05					1553411_s_at	SALL3	-3.23374	2.33621e-05
210948_s_at	LEF1	-2.03147	8.53026e-05					244295_at	---	-3.23445	0.000419115
230388_s_at	KANSL1-AS1	-2.03236	2.26828e-06					203349_s_at	ETV5	-3.24202	0.000440826
225639_at	SKAP2	-2.03516	2.1654e-05					222549_at	CLDN1	-3.24932	0.00113423
206387_at	CDX2	-2.0358	0.000693998					229452_at	TMEM88	-3.30066	1.81467e-05
224942_at	PAPPA	-2.03829	0.00259416					44783_s_at	HEY1	-3.32371	2.41316e-05
229822_at	PARVB	-2.04306	7.27053e-07					203505_at	ABCA1	-3.32833	5.50903e-06
201791_s_at	DHCR7	-2.0469	7.1605e-05					224940_s_at	PAPPA	-3.33084	0.000808217
232021_at	GXYLT1	-2.04998	9.12973e-06					228481_at	---	-3.38294	5.53482e-06
231407_s_at	FOXH1	-2.05	9.67098e-06					228188_at	FOSL2	-3.50652	2.96419e-05
204963_at	SSPN	-2.05498	0.00228183					211341_at	POU4F1	-3.5284	0.00144525
1553582_a_at	SPAG11A /// SPAG11B	-2.06791	0.000376088					212344_at	SULF1	-3.52928	0.000163232
204284_at	PPP1R3C	-2.07023	0.000704878					228728_at	CPED1	-3.59749	9.89977e-05
203685_at	BCL2	-2.07034	0.00102702					220551_at	SLC17A6	-3.67676	0.000764268
211379_x_at	B3GALNT1	-2.07277	0.000232355					206940_s_at	POU4F1	-3.6923	0.000546298
227514_at	ITPRIPL2	-2.07686	0.000579547					230237_at	ADCYAP1	-3.70512	2.80341e-05
204450_x_at	APOA1	-2.08235	0.000827809					206852_at	EPHA7	-3.71117	7.38975e-07
232080_at	HECW2	-2.08274	3.00371e-06					203504_s_at	ABCA1	-3.74815	4.90624e-05
231762_at	FGF10	-2.08837	2.40659e-05					228653_at	SAMD5	-3.76434	1.40132e-05
220450_at	---	-2.08874	7.54751e-06					205047_s_at	ASNS	-3.78784	2.1812e-05
206783_at	FGF4	-2.10651	0.000477299					212354_at	SULF1	-3.83774	0.000179894
204362_at	SKAP2	-2.10689	0.000288399					228377_at	KLHL14	-3.98139	0.00195829
209869_at	ADRA2A	-2.10828	0.000949138					214961_at	MTUS2	-4.10173	1.19745e-05
208195_at	TTN	-2.11126	3.16329e-05					238625_at	C1orf168	-4.19442	1.69928e-07
213541_s_at	ERG	-2.11525	9.30865e-08					212353_at	SULF1	-4.31849	8.09804e-05
1560475_at	LOC100129455	-2.1181	0.00073021					209596_at	MXRA5	-4.32677	0.00130414
213562_s_at	SQLE	-2.1188	0.000880384					230372_at	HAS2	-4.35295	9.06738e-05
206524_at	T	-2.12552	6.35742e-06					1561319_at	OTX2-AS1	-4.35487	0.00032502
220129_at	CCDC169-SOHLH2 /// SOHLH2	-2.12601	0.000944247					228186_s_at	RSPO3	-4.3839	0.000138862
219366_at	AVEN	-2.14314	5.53958e-07					232424_at	PRDM16	-4.4831	1.23702e-06
204361_s_at	SKAP2	-2.14616	5.80707e-05					221019_s_at	COLEC12	-4.51339	1.42318e-05
209541_at	IGF1	-2.14625	1.32947e-05					206432_at	HAS2	-4.54516	0.000765862
211298_s_at	ALB	-2.14849	0.00095548					228128_x_at	PAPPA	-4.59766	0.000915788
243409_at	FOXL1	-2.1516	1.16871e-05					204359_at	FLRT2 /// LOC100506718	-4.61652	1.91272e-05
205164_at	GCAT	-2.15262	2.32342e-08					218625_at	NRN1	-4.6644	1.28538e-06
211708_s_at	SCD	-2.15769	0.000728088					227498_at	SOX6	-4.77572	9.70715e-08
242521_at	LOC100505812	-2.15893	2.72534e-07					1555778_a_at	POSTN	-4.99051	0.000284324
209356_x_at	EFEMP2	-2.16403	1.73705e-06					1558508_a_at	C1orf53	-5.05309	6.65158e-07
223839_s_at	---	-2.16508	0.000299569					219743_at	HEY2	-5.12871	9.12349e-05
239349_at	C1QTNF7	-2.1655	1.69814e-05					210302_s_at	MAB21L2	-5.36705	0.000830056
219134_at	ELTD1	-2.17487	0.0009622					229831_at	CNTN3	-5.64913	8.04784e-05
232847_at	SALL3	-2.17541	0.00105087					210002_at	GATA6	-5.65519	0.000450369
202431_s_at	MYC	-2.17617	0.00230227					213880_at	LGR5	-5.65952	1.93224e-06
229266_at	SHISA6	-2.18024	0.00167719					204602_at	DKK1	-5.78003	0.00103928
229378_at	STOX1	-2.18365	0.00124423					207725_at	POU4F2	-5.81186	7.49649e-06
204037_at	LPAR1	-2.18483	3.22235e-06					243672_at	SALL3	-5.99466	1.37946e-06
203939_at	NT5E	-2.19669	3.92564e-05					230785_at	SALL3	-6.01382	9.65973e-07
220474_at	SLC25A21	-2.19893	8.30177e-06					232531_at	EMX2OS	-6.12892	5.16921e-05
201859_at	SRGN	-2.20716	0.000323415					213921_at	SST	-6.29999	6.69077e-05
214639_s_at	HOXA1	-2.20811	0.000272589					210135_s_at	SHOX2	-6.32386	1.71739e-05
205016_at	TGFA	-2.21144	0.000571771					210258_at	RGS13	-6.62919	6.34907e-05
238360_s_at	LINC00672	-2.21177	1.07047e-05					237449_at	SP8	-8.67885	3.90489e-05
210839_s_at	ENPP2	-2.21571	0.000492765					231731_at	OTX2	-8.79283	7.76626e-05
AFFX-HUMRGE/M10098_M_at	---	-2.24254	0.00144359					1560652_at	RP6-24A23.7	-9.53521	5.2592e-05
222921_s_at	HEY2	-2.2502	0.00267385					205694_at	TYRP1	-9.91069	2.70842e-07
228564_at	LINC01116	-2.25866	3.99625e-05					221950_at	EMX2	-10.019	0.000281411
214791_at	SP140L	-2.26045	0.000108113					242128_at	OTX2	-10.0848	1.28702e-05
217388_s_at	KYNU	-2.2606	1.71188e-05					221086_s_at	FEZF2	-10.7042	0.000468451
222455_s_at	PARVA	-2.26782	9.22481e-08					238878_at	ARX	-13.4063	0.000189257
213515_x_at	HBG1 /// HBG2	-2.27061	0.00225768					231800_s_at	DMRT3	-14.8847	8.46119e-05
205445_at	PRL	-2.279	1.3761e-05					1554012_at	RSPO2	-17.0944	0.000100545
220595_at	PDZRN4	-2.2828	8.78141e-05
226497_s_at	FLT1	-2.28429	0.000133296
211178_s_at	PSTPIP1	-2.28658	4.60856e-06
206876_at	SIM1	-2.29894	5.0384e-05
223095_at	MARVELD1	-2.31277	1.08569e-06
212096_s_at	MTUS1	-2.32017	0.000764277
229004_at	ADAMTS15	-2.34254	9.15188e-06
236783_at	KCNIP4	-2.35039	5.29041e-05
228481_at	---	-2.35731	0.000296797
230785_at	SALL3	-2.36047	0.00272687
211682_x_at	UGT2B28	-2.37602	0.000105829
223623_at	C2orf40	-2.3966	0.000260242
202274_at	ACTG2	-2.40015	0.00295152
216899_s_at	SKAP2	-2.40242	4.68392e-05
237248_at	PDE11A	-2.40405	2.24537e-06
204236_at	FLI1	-2.42347	2.96736e-07
222827_s_at	KLHL41	-2.43539	0.00150172
227759_at	PCSK9	-2.43702	9.78878e-05
206307_s_at	FOXD1	-2.43978	6.51074e-05
240715_at	TBX5	-2.4414	1.81206e-06
1553202_at	STOX1	-2.44183	7.05233e-05
228698_at	SOX7	-2.45177	6.67863e-06
204416_x_at	APOC1	-2.45757	5.1035e-05
232914_s_at	SYTL2	-2.4609	0.000609074
229778_at	SPX	-2.46816	2.18133e-05
213332_at	PAPPA2	-2.48177	1.58867e-05
205790_at	SKAP1	-2.49068	1.61196e-07
205047_s_at	ASNS	-2.49372	0.00105483
225496_s_at	SYTL2	-2.49516	0.000222922
222106_at	PRND	-2.50432	4.65008e-07
228523_at	NANOS1	-2.51698	1.12626e-07
215843_s_at	TLL2	-2.53152	1.65147e-07
206742_at	FIGF /// PIR-FIGF	-2.53223	0.00130955
203505_at	ABCA1	-2.54509	0.000106695
206372_at	MYF6	-2.54815	0.000602301
209955_s_at	FAP	-2.54998	0.000118899
221648_s_at	AGMAT	-2.55114	7.15068e-07
228772_at	HNMT	-2.55727	8.32805e-06
215051_x_at	AIF1	-2.56243	2.1463e-05
202202_s_at	LAMA4	-2.58849	0.000397126
1555097_a_at	PTGFR	-2.59561	9.07763e-06
222967_at	SLC5A7	-2.61347	0.000641187
233944_at	---	-2.61369	7.61817e-05
227561_at	DDR2	-2.61598	0.000154004
205848_at	GAS2	-2.63601	9.17191e-05
229491_at	SLC9B2	-2.641	2.58324e-08
44783_s_at	HEY1	-2.66256	0.000226034
211485_s_at	FGF18	-2.66734	8.05449e-07
210929_s_at	AHSG	-2.66953	0.00287112
218839_at	HEY1	-2.67508	5.94754e-05
228176_at	S1PR3	-2.7123	0.00046546
236835_at	FUT8-AS1	-2.74491	1.45616e-05
212063_at	CD44	-2.75922	0.000448466
205789_at	CD1D	-2.77367	4.91965e-05
226908_at	LRIG3	-2.78216	0.000160289
243806_at	---	-2.78484	2.63273e-09
231980_at	DOK6	-2.81188	1.14764e-06
214063_s_at	TF	-2.82894	6.03299e-06
205975_s_at	HOXD1	-2.85637	1.27134e-06
213139_at	SNAI2	-2.85843	0.00010281
1553411_s_at	SALL3	-2.86812	7.97193e-05
219908_at	DKK2	-2.89194	1.04028e-05
214954_at	SUSD5	-2.92316	2.19168e-06
206392_s_at	RARRES1	-2.94028	1.62731e-09
205892_s_at	FABP1	-3.04536	4.54804e-05
228186_s_at	RSPO3	-3.0554	0.00187874
206271_at	TLR3	-3.08764	6.85079e-05
213260_at	FOXC1	-3.08952	3.46541e-08
207016_s_at	ALDH1A2 /// LOC101928635	-3.18325	3.04923e-05
221872_at	RARRES1	-3.20282	1.89862e-09
236771_at	RIPPLY2	-3.22578	9.01188e-09
204897_at	PTGER4	-3.25971	0.00252237
220065_at	TNMD	-3.27612	1.2025e-05
206375_s_at	HSPB3	-3.33801	1.61126e-06
204036_at	LPAR1	-3.36537	5.57129e-05
202833_s_at	SERPINA1	-3.36624	3.38632e-05
1553521_at	DEFB104A /// DEFB104B	-3.39635	2.85977e-10
205619_s_at	MEOX1	-3.40225	0.000108696
211429_s_at	SERPINA1	-3.40358	5.06377e-05
213543_at	SGCD	-3.40541	4.8904e-05
202992_at	C7	-3.41239	7.68577e-08
206201_s_at	MEOX2	-3.4197	4.06316e-05
211029_x_at	FGF18	-3.42648	5.06165e-06
225442_at	DDR2	-3.45391	0.00107423
206987_x_at	FGF18	-3.46566	1.24509e-05
219689_at	SEMA3G	-3.47869	1.04104e-05
205694_at	TYRP1	-3.55272	0.000352616
219825_at	CYP26B1	-3.57272	3.70319e-06
206239_s_at	SPINK1	-3.57602	0.00104956
208399_s_at	EDN3	-3.63217	7.18038e-08
205675_at	MTTP	-3.64981	0.000389126
244887_at	---	-3.66848	1.86525e-07
203504_s_at	ABCA1	-3.68147	5.72192e-05
213592_at	APLNR	-3.69512	2.41634e-05
214146_s_at	PPBP	-3.72241	0.000236967
242301_at	CBLN2	-3.74982	8.48465e-08
235368_at	ADAMTS5	-3.7558	0.000206447
205943_at	TDO2	-3.76834	7.02882e-07
206803_at	PDYN	-3.77236	2.07217e-06
240259_at	FLRT2 /// LOC100506718 /// LOC102724348	-3.78877	1.34064e-05
210258_at	RGS13	-3.81437	0.00177645
209687_at	CXCL12	-3.8181	1.14714e-07
230372_at	HAS2	-3.88136	0.000212566
1553613_s_at	FOXC1	-3.88699	1.48754e-08
204112_s_at	HNMT	-3.9734	0.000764981
216834_at	RGS1	-4.00801	1.06959e-07
1558508_a_at	C1orf53	-4.03876	4.82478e-06
231382_at	FGF18	-4.10482	2.72267e-06
1560291_at	RIPPLY1	-4.1131	6.68076e-09
230087_at	PRIMA1	-4.11795	4.8212e-08
227816_at	NTN1	-4.13086	1.10361e-08
203400_s_at	TF	-4.31321	3.10082e-07
219106_s_at	KLHL41	-4.33565	0.00133253
203666_at	CXCL12	-4.37008	3.10355e-09
207177_at	PTGFR	-4.40988	2.30661e-05
206588_at	DAZL	-4.50574	8.11353e-07
228636_at	BHLHE22	-4.58693	0.000110555
1556300_s_at	SIM1	-4.71641	7.98641e-08
206067_s_at	WT1	-4.72099	4.42141e-10
205820_s_at	APOC3	-4.7362	9.41401e-06
229485_x_at	SHISA3	-4.98281	2.07755e-05
215008_at	TLL2	-5.00873	3.17789e-09
204567_s_at	ABCG1	-5.19	9.07834e-06
228728_at	CPED1	-5.27976	4.45634e-06
205108_s_at	APOB	-5.48475	1.11788e-05
223704_s_at	DMRT2	-5.57606	7.216e-08
209660_at	TTR	-5.76714	6.82516e-06
202878_s_at	CD93	-5.81236	2.23556e-10
1568752_s_at	RGS13	-6.76669	1.34633e-06
239058_at	FOXC2	-6.77748	6.00538e-08
205650_s_at	FGA	-7.11857	2.58731e-06
205649_s_at	FGA	-7.21	2.11235e-05
204988_at	FGB	-7.91695	1.08619e-06
204694_at	AFP	-8.73873	1.75862e-05
219612_s_at	FGG	-11.9702	3.16659e-08
216238_s_at	FGB	-12.8341	2.77766e-08
219465_at	APOA2	-14.2382	4.09218e-08
219466_s_at	APOA2	-17.426	7.62923e-08

## Sheet: Suppl. Table3
Supplementary Table 3. The significant biological processes Gene Ontology categories (Gos) captured by "up-regulated developmental genes" in foreskin, IMR90 and H9 (Fold change ≥ 2, FDR adjusted p Value <0.05).
UKK H9 up								UKK Foreskin up								UKK IMR90 up
Developmental GOs (123)				Non developmental GOs (119)				Developmental GOs (139)				Non developmental GOs (120)				Developmental GOs (87)				Non developmental GOs (109)
GO	Term	Count	p Value	GO	Term	Count	p Value	GO	Term	Count	p Value	GO	Term	Count	p Value	GO	Term	Count	p Value	GO	Term	Count	p Value
GO:0007399	nervous system development	283	8.08765e-41	GO:0048869	cellular developmental process	324	5.36156e-20	GO:0032502	developmental process	523	2.06592e-42	GO:0032501	multicellular organismal process	582	4.97194e-22	GO:0007399	nervous system development	260	8.93626e-39	GO:0048869	cellular developmental process	294	1.19675e-18
GO:0048856	anatomical structure development	468	2.06983e-27	GO:0048858	cell projection morphogenesis	81	3.20265e-18	GO:0007275	multicellular organismal development	489	2.60588e-42	GO:0048869	cellular developmental process	287	7.45143e-22	GO:0032502	developmental process	499	1.09183e-24	GO:0048858	cell projection morphogenesis	74	7.50242e-17
GO:0007275	multicellular organismal development	514	4.63634e-27	GO:0000902	cell morphogenesis	102	8.68903e-18	GO:0048856	anatomical structure development	447	4.94872e-42	GO:0048468	cell development	132	2.41908e-16	GO:0007275	multicellular organismal development	464	1.13097e-24	GO:0000902	cell morphogenesis	92	7.69167e-16
GO:0009653	anatomical structure morphogenesis	265	7.29988e-26	GO:0032990	cell part morphogenesis	82	1.60863e-17	GO:0048731	system development	417	6.03356e-40	GO:0045449	regulation of transcription	354	8.00894e-12	GO:0048856	anatomical structure development	417	2.08379e-23	GO:0032990	cell part morphogenesis	74	1.43284e-15
GO:0032502	developmental process	548	8.90005e-26	GO:0048468	cell development	151	4.64272e-17	GO:0009653	anatomical structure morphogenesis	263	7.17647e-39	GO:0010468	regulation of gene expression	382	9.15518e-12	GO:0048731	system development	389	1.3784e-22	GO:0048468	cell development	137	1.80809e-15
GO:0048731	system development	433	2.19315e-25	GO:0032989	cellular component morphogenesis	107	2.52171e-16	GO:0007399	nervous system development	238	1.28236e-34	GO:0019222	regulation of metabolic process	463	2.22125e-11	GO:0022008	neurogenesis	145	9.22131e-22	GO:0032989	cellular component morphogenesis	95	4.4981e-14
GO:0022008	neurogenesis	157	1.53409e-22	GO:0030030	cell projection organization	97	2.85531e-14	GO:0007389	pattern specification process	100	1.13246e-33	GO:0000902	cell morphogenesis	77	5.25232e-11	GO:0048699	generation of neurons	138	1.08622e-21	GO:0030030	cell projection organization	89	1.63984e-13
GO:0007417	central nervous system development	124	3.31598e-22	GO:0060284	regulation of cell development	66	2.9823e-14	GO:0048513	organ development	315	5.57852e-30	GO:0048858	cell projection morphogenesis	60	5.38016e-11	GO:0007417	central nervous system development	115	1.6856e-21	GO:0060284	regulation of cell development	59	1.69589e-12
GO:0048699	generation of neurons	148	7.20316e-22	GO:0050793	regulation of developmental process	147	1.23062e-13	GO:0009790	embryonic development	147	6.21982e-29	GO:0050793	regulation of developmental process	121	6.00375e-11	GO:0030154	cell differentiation	285	1.11083e-18	GO:0050793	regulation of developmental process	130	1.69213e-11
GO:0030154	cell differentiation	308	2.35537e-18	GO:0006928	cell motion	110	4.51649e-12	GO:0003002	regionalization	77	2.19807e-27	GO:0048522	positive regulation of cellular process	264	6.68213e-11	GO:0009653	anatomical structure morphogenesis	225	1.41765e-18	GO:0051171	regulation of nitrogen compound metabolic process	405	2.16728e-11
GO:0007389	pattern specification process	85	5.98726e-18	GO:0050794	regulation of cellular process	943	4.83099e-12	GO:0048598	embryonic morphogenesis	97	4.6026e-26	GO:0006355	regulation of transcription, DNA-dependent	255	8.4135e-11	GO:0030182	neuron differentiation	107	2.39634e-16	GO:0019219	regulation of nucleobase, nucleoside, nucleotide and nucleic acid metabolic process	402	2.20714e-11
GO:0030182	neuron differentiation	116	2.74331e-17	GO:0009987	cellular process	1364	8.51455e-12	GO:0001501	skeletal system development	97	1.13464e-24	GO:0051171	regulation of nitrogen compound metabolic process	375	8.70218e-11	GO:0007409	axonogenesis	63	4.27948e-16	GO:0010468	regulation of gene expression	405	5.2557e-11
GO:0007420	brain development	87	1.06537e-16	GO:0019219	regulation of nucleobase, nucleoside, nucleotide and nucleic acid metabolic process	442	1.0435e-11	GO:0030154	cell differentiation	280	2.24158e-22	GO:0019219	regulation of nucleobase, nucleoside, nucleotide and nucleic acid metabolic process	372	9.61026e-11	GO:0048812	neuron projection morphogenesis	66	1.3587e-15	GO:0050794	regulation of cellular process	847	1.06409e-10
GO:0000904	cell morphogenesis involved in differentiation	76	1.988e-15	GO:0051171	regulation of nitrogen compound metabolic process	445	1.17479e-11	GO:0009952	anterior/posterior pattern formation	58	3.28062e-22	GO:0060284	regulation of cell development	53	9.94713e-11	GO:0048667	cell morphogenesis involved in neuron differentiation	64	7.23411e-15	GO:0045449	regulation of transcription	373	1.06564e-10
GO:0048598	embryonic morphogenesis	87	8.01426e-15	GO:0050789	regulation of biological process	971	3.97781e-11	GO:0009887	organ morphogenesis	130	8.92077e-21	GO:0060255	regulation of macromolecule metabolic process	420	1.24424e-10	GO:0000904	cell morphogenesis involved in differentiation	70	1.32316e-14	GO:0050789	regulation of biological process	876	1.78189e-10
GO:0048812	neuron projection morphogenesis	68	1.84362e-14	GO:0010468	regulation of gene expression	443	6.78546e-11	GO:0048706	embryonic skeletal system development	41	1.05226e-20	GO:0007167	enzyme linked receptor protein signaling pathway	74	1.28055e-10	GO:0007420	brain development	77	4.1772e-14	GO:0065007	biological regulation	914	3.67229e-10
GO:0048666	neuron development	92	2.17579e-14	GO:0045449	regulation of transcription	407	1.81324e-10	GO:0043009	chordate embryonic development	91	6.57114e-20	GO:0032989	cellular component morphogenesis	82	1.29742e-10	GO:0048666	neuron development	84	2.07728e-13	GO:0019222	regulation of metabolic process	489	4.54613e-10
GO:0048513	organ development	308	2.59685e-14	GO:0031326	regulation of cellular biosynthetic process	451	3.08345e-10	GO:0009792	embryonic development ending in birth or egg hatching	91	1.2557e-19	GO:0065007	biological regulation	850	1.72324e-10	GO:0045595	regulation of cell differentiation	107	7.32467e-13	GO:0031326	regulation of cellular biosynthetic process	410	5.36095e-10
GO:0045595	regulation of cell differentiation	118	5.26788e-14	GO:0009889	regulation of biosynthetic process	453	3.95407e-10	GO:0022008	neurogenesis	133	1.2654e-19	GO:0050794	regulation of cellular process	785	1.77843e-10	GO:0031175	neuron projection development	68	1.74812e-12	GO:0031323	regulation of cellular metabolic process	470	6.2301e-10
GO:0007409	axonogenesis	63	6.03519e-14	GO:0031323	regulation of cellular metabolic process	516	6.16627e-10	GO:0007417	central nervous system development	103	3.55745e-18	GO:0051252	regulation of RNA metabolic process	258	1.87228e-10	GO:0050767	regulation of neurogenesis	51	4.59867e-12	GO:0009889	regulation of biosynthetic process	411	9.35112e-10
GO:0048667	cell morphogenesis involved in neuron differentiation	65	2.85431e-13	GO:0019222	regulation of metabolic process	535	8.77424e-10	GO:0048699	generation of neurons	123	5.54668e-18	GO:0009889	regulation of biosynthetic process	386	3.12764e-10	GO:0045664	regulation of neuron differentiation	44	1.08178e-11	GO:0060255	regulation of macromolecule metabolic process	445	1.01685e-09
GO:0003002	regionalization	62	6.00229e-13	GO:0010629	negative regulation of gene expression	108	9.24163e-10	GO:0048568	embryonic organ development	58	2.81345e-17	GO:0048518	positive regulation of biological process	282	3.3343e-10	GO:0007389	pattern specification process	68	1.38307e-11	GO:0006928	cell motion	95	1.86348e-09
GO:0031175	neuron projection development	73	1.02785e-12	GO:0048522	positive regulation of cellular process	302	9.4276e-10	GO:0048704	embryonic skeletal system morphogenesis	30	4.88237e-15	GO:0032990	cell part morphogenesis	60	3.47484e-10	GO:0007411	axon guidance	38	3.2329e-11	GO:0032501	multicellular organismal process	559	2.57151e-09
GO:0050767	regulation of neurogenesis	55	1.4434e-12	GO:0065007	biological regulation	1006	9.56947e-10	GO:0048562	embryonic organ morphogenesis	47	6.61015e-15	GO:0050789	regulation of biological process	811	3.81326e-10	GO:0048598	embryonic morphogenesis	73	7.17686e-11	GO:0010556	regulation of macromolecule biosynthetic process	392	2.89966e-09
GO:0030900	forebrain development	52	1.59227e-12	GO:0060255	regulation of macromolecule metabolic process	488	1.12185e-09	GO:0009888	tissue development	130	1.74024e-14	GO:0031323	regulation of cellular metabolic process	439	4.093e-10	GO:0051960	regulation of nervous system development	52	4.50418e-10	GO:0080090	regulation of primary metabolic process	445	3.80272e-09
GO:0009887	organ morphogenesis	125	3.36336e-12	GO:0080090	regulation of primary metabolic process	492	1.15769e-09	GO:0030182	neuron differentiation	96	6.82369e-14	GO:0031326	regulation of cellular biosynthetic process	383	4.26871e-10	GO:0048513	organ development	262	1.45348e-09	GO:0051252	regulation of RNA metabolic process	269	4.08464e-09
GO:0001501	skeletal system development	83	5.20492e-12	GO:0016043	cellular component organization	388	1.58609e-09	GO:0007423	sensory organ development	62	2.33167e-13	GO:0051093	negative regulation of developmental process	60	5.63623e-10	GO:0009887	organ morphogenesis	108	1.6721e-09	GO:0009987	cellular process	1218	4.23812e-09
GO:0009790	embryonic development	125	5.53995e-12	GO:0016481	negative regulation of transcription	100	1.65767e-09	GO:0001822	kidney development	37	3.51219e-13	GO:0030030	cell projection organization	76	6.7267e-10	GO:0003002	regionalization	50	1.052e-08	GO:0006350	transcription	302	1.01449e-08
GO:0045664	regulation of neuron differentiation	47	5.88997e-12	GO:0010556	regulation of macromolecule biosynthetic process	429	4.1274e-09	GO:0001568	blood vessel development	64	5.32451e-13	GO:0010556	regulation of macromolecule biosynthetic process	369	7.29994e-10	GO:0001501	skeletal system development	69	1.6565e-08	GO:0006355	regulation of transcription, DNA-dependent	262	1.04953e-08
GO:0051960	regulation of nervous system development	57	7.38855e-11	GO:0045934	negative regulation of nucleobase, nucleoside, nucleotide and nucleic acid metabolic process	107	4.75942e-09	GO:0048705	skeletal system morphogenesis	40	5.87751e-13	GO:0006357	regulation of transcription from RNA polymerase II promoter	124	9.78634e-10	GO:0030902	hindbrain development	24	1.83285e-08	GO:0048522	positive regulation of cellular process	270	1.62101e-08
GO:0007423	sensory organ development	62	6.18902e-10	GO:0051239	regulation of multicellular organismal process	170	8.27457e-09	GO:0048736	appendage development	38	7.7286e-13	GO:0006350	transcription	287	1.17423e-09	GO:0051216	cartilage development	27	1.8518e-08	GO:0016043	cellular component organization	348	1.91275e-08
GO:0007411	axon guidance	37	2.74562e-09	GO:0006350	transcription	331	8.5558e-09	GO:0060173	limb development	38	7.7286e-13	GO:0010629	negative regulation of gene expression	94	1.49826e-09	GO:0001822	kidney development	31	3.38495e-08	GO:0006357	regulation of transcription from RNA polymerase II promoter	125	6.34512e-08
GO:0045596	negative regulation of cell differentiation	57	8.97509e-09	GO:0051172	negative regulation of nitrogen compound metabolic process	107	1.02251e-08	GO:0001655	urogenital system development	39	1.54563e-12	GO:0051173	positive regulation of nitrogen compound metabolic process	112	2.31906e-09	GO:0007423	sensory organ development	54	3.743e-08	GO:0045935	positive regulation of nucleobase, nucleoside, nucleotide and nucleic acid metabolic process	111	6.4203e-08
GO:0009952	anterior/posterior pattern formation	42	2.23037e-08	GO:0048523	negative regulation of cellular process	271	1.04726e-08	GO:0001944	vasculature development	64	1.70575e-12	GO:0016481	negative regulation of transcription	87	2.96816e-09	GO:0009790	embryonic development	104	3.9582e-08	GO:0051239	regulation of multicellular organismal process	152	9.52051e-08
GO:0045597	positive regulation of cell differentiation	57	8.05743e-08	GO:0051093	negative regulation of developmental process	64	1.56761e-08	GO:0048646	anatomical structure formation involved in morphogenesis	79	4.10219e-12	GO:0045935	positive regulation of nucleobase, nucleoside, nucleotide and nucleic acid metabolic process	109	3.04405e-09	GO:0030900	forebrain development	41	4.45469e-08	GO:0051173	positive regulation of nitrogen compound metabolic process	113	1.014e-07
GO:0030326	embryonic limb morphogenesis	30	1.1869e-07	GO:0045165	cell fate commitment	42	1.77848e-08	GO:0035295	tube development	58	4.93615e-12	GO:0045941	positive regulation of transcription	101	3.29939e-09	GO:0048562	embryonic organ morphogenesis	37	9.63561e-08	GO:0045941	positive regulation of transcription	101	1.94669e-07
GO:0035113	embryonic appendage morphogenesis	30	1.1869e-07	GO:0048518	positive regulation of biological process	319	2.61241e-08	GO:0035108	limb morphogenesis	36	5.47622e-12	GO:0080090	regulation of primary metabolic process	415	3.38899e-09	GO:0009952	anterior/posterior pattern formation	38	1.2556e-07	GO:0048518	positive regulation of biological process	284	4.58979e-07
GO:0048646	anatomical structure formation involved in morphogenesis	77	1.27059e-07	GO:0016477	cell migration	66	3.53934e-08	GO:0035107	appendage morphogenesis	36	5.47622e-12	GO:0045944	positive regulation of transcription from RNA polymerase II promoter	74	5.66325e-09	GO:0045165	cell fate commitment	37	3.18786e-07	GO:0010629	negative regulation of gene expression	91	5.85672e-07
GO:0051216	cartilage development	27	1.61624e-07	GO:0051253	negative regulation of RNA metabolic process	80	4.4335e-08	GO:0007420	brain development	69	5.6623e-12	GO:0051254	positive regulation of RNA metabolic process	89	6.44768e-09	GO:0048568	embryonic organ development	42	5.61118e-07	GO:0010628	positive regulation of gene expression	101	8.15707e-07
GO:0060173	limb development	33	1.72108e-07	GO:0045892	negative regulation of transcription, DNA-dependent	79	4.51873e-08	GO:0035113	embryonic appendage morphogenesis	32	7.07396e-11	GO:0009891	positive regulation of biosynthetic process	117	6.78557e-09	GO:0048706	embryonic skeletal system development	25	8.26098e-07	GO:0010557	positive regulation of macromolecule biosynthetic process	110	1.30526e-06
GO:0048736	appendage development	33	1.72108e-07	GO:0048519	negative regulation of biological process	287	6.86157e-08	GO:0030326	embryonic limb morphogenesis	32	7.07396e-11	GO:0010628	positive regulation of gene expression	102	7.98756e-09	GO:0001655	urogenital system development	31	9.29143e-07	GO:0031328	positive regulation of cellular biosynthetic process	114	1.39305e-06
GO:0035108	limb morphogenesis	32	2.19309e-07	GO:0045941	positive regulation of transcription	111	7.12055e-08	GO:0000904	cell morphogenesis involved in differentiation	59	1.35868e-10	GO:0045893	positive regulation of transcription, DNA-dependent	88	9.11958e-09	GO:0045597	positive regulation of cell differentiation	49	3.42162e-06	GO:0006464	protein modification process	211	1.41621e-06
GO:0035107	appendage morphogenesis	32	2.19309e-07	GO:0045935	positive regulation of nucleobase, nucleoside, nucleotide and nucleic acid metabolic process	120	7.3571e-08	GO:0045595	regulation of cell differentiation	95	1.82163e-10	GO:0031328	positive regulation of cellular biosynthetic process	115	1.09397e-08	GO:0001764	neuron migration	21	6.41831e-06	GO:0045893	positive regulation of transcription, DNA-dependent	85	2.45269e-06
GO:0001822	kidney development	31	3.59767e-07	GO:0007167	enzyme linked receptor protein signaling pathway	76	7.87756e-08	GO:0048666	neuron development	73	2.1792e-10	GO:0045892	negative regulation of transcription, DNA-dependent	71	1.20195e-08	GO:0045596	negative regulation of cell differentiation	46	8.08849e-06	GO:0009891	positive regulation of biosynthetic process	114	2.85924e-06
GO:0001568	blood vessel development	58	3.75188e-07	GO:0051252	regulation of RNA metabolic process	286	1.05547e-07	GO:0050767	regulation of neurogenesis	45	6.10917e-10	GO:0006928	cell motion	87	1.59659e-08	GO:0010769	regulation of cell morphogenesis involved in differentiation	23	1.14175e-05	GO:0016481	negative regulation of transcription	82	3.46968e-06
GO:0001944	vasculature development	59	3.78805e-07	GO:0051173	positive regulation of nitrogen compound metabolic process	122	1.35889e-07	GO:0045664	regulation of neuron differentiation	39	8.95459e-10	GO:0048523	negative regulation of cellular process	231	1.67935e-08	GO:0048704	embryonic skeletal system morphogenesis	19	1.57043e-05	GO:0051254	positive regulation of RNA metabolic process	85	3.49651e-06
GO:0048706	embryonic skeletal system development	27	3.97448e-07	GO:0032501	multicellular organismal process	602	1.42596e-07	GO:0045165	cell fate commitment	40	9.65128e-10	GO:0051253	negative regulation of RNA metabolic process	71	2.43892e-08	GO:0045667	regulation of osteoblast differentiation	16	2.10598e-05	GO:0048523	negative regulation of cellular process	234	3.52203e-06
GO:0009888	tissue development	123	4.53532e-07	GO:0051674	localization of cell	69	2.14e-07	GO:0007409	axonogenesis	49	1.06787e-09	GO:0000122	negative regulation of transcription from RNA polymerase II promoter	57	3.06955e-08	GO:0008038	neuron recognition	11	2.20025e-05	GO:0051093	negative regulation of developmental process	53	5.13117e-06
GO:0009792	embryonic development ending in birth or egg hatching	72	6.10724e-07	GO:0048870	cell motility	69	2.14e-07	GO:0048812	neuron projection morphogenesis	52	1.35081e-09	GO:0045934	negative regulation of nucleobase, nucleoside, nucleotide and nucleic acid metabolic process	91	3.15224e-08	GO:0001503	ossification	29	2.22044e-05	GO:0006468	protein amino acid phosphorylation	109	5.74625e-06
GO:0021537	telencephalon development	24	7.17836e-07	GO:0000122	negative regulation of transcription from RNA polymerase II promoter	62	2.52868e-07	GO:0031175	neuron projection development	58	2.72458e-09	GO:0010557	positive regulation of macromolecule biosynthetic process	109	4.1275e-08	GO:0010975	regulation of neuron projection development	21	2.82547e-05	GO:0007155	cell adhesion	113	6.72144e-06
GO:0008038	neuron recognition	13	8.02006e-07	GO:0051094	positive regulation of developmental process	64	2.5337e-07	GO:0051960	regulation of nervous system development	48	2.77596e-09	GO:0051172	negative regulation of nitrogen compound metabolic process	91	6.07231e-08	GO:0060348	bone development	30	3.05256e-05	GO:0022610	biological adhesion	113	7.2622e-06
GO:0043009	chordate embryonic development	71	8.95121e-07	GO:0006357	regulation of transcription from RNA polymerase II promoter	133	2.72014e-07	GO:0048667	cell morphogenesis involved in neuron differentiation	50	5.98221e-09	GO:0016477	cell migration	57	1.15618e-07	GO:0021537	telencephalon development	20	3.13429e-05	GO:0043687	post-translational protein modification	173	9.82601e-06
GO:0048514	blood vessel morphogenesis	51	1.08164e-06	GO:0010557	positive regulation of macromolecule biosynthetic process	122	3.20843e-07	GO:0045596	negative regulation of cell differentiation	51	6.59999e-09	GO:0009893	positive regulation of metabolic process	139	2.45643e-07	GO:0043583	ear development	25	4.42559e-05	GO:0045892	negative regulation of transcription, DNA-dependent	66	1.04504e-05
GO:0048562	embryonic organ morphogenesis	37	1.30651e-06	GO:0009891	positive regulation of biosynthetic process	128	3.29111e-07	GO:0035282	segmentation	21	7.38967e-09	GO:0048519	negative regulation of biological process	241	3.87515e-07	GO:0048729	tissue morphogenesis	38	6.75594e-05	GO:0007167	enzyme linked receptor protein signaling pathway	64	1.05854e-05
GO:0035295	tube development	52	1.7029e-06	GO:0010628	positive regulation of gene expression	111	3.44529e-07	GO:0048514	blood vessel morphogenesis	50	8.34784e-09	GO:0031327	negative regulation of cellular biosynthetic process	93	6.07152e-07	GO:0048663	neuron fate commitment	15	7.03162e-05	GO:0045944	positive regulation of transcription from RNA polymerase II promoter	68	1.10662e-05
GO:0001764	neuron migration	23	2.18302e-06	GO:0006355	regulation of transcription, DNA-dependent	277	4.16926e-07	GO:0030900	forebrain development	40	1.53598e-08	GO:0051239	regulation of multicellular organismal process	139	6.72205e-07	GO:0045665	negative regulation of neuron differentiation	13	8.84413e-05	GO:0000122	negative regulation of transcription from RNA polymerase II promoter	53	1.13297e-05
GO:0048729	tissue morphogenesis	44	4.8101e-06	GO:0031328	positive regulation of cellular biosynthetic process	126	4.36853e-07	GO:0051216	cartilage development	26	1.69712e-08	GO:0010604	positive regulation of macromolecule metabolic process	129	8.105e-07	GO:0009888	tissue development	103	9.87257e-05	GO:0010604	positive regulation of macromolecule metabolic process	132	1.19602e-05
GO:0010769	regulation of cell morphogenesis involved in differentiation	25	5.47633e-06	GO:0031327	negative regulation of cellular biosynthetic process	107	6.21952e-07	GO:0007411	axon guidance	32	2.19098e-08	GO:0030334	regulation of cell migration	39	9.17174e-07	GO:0043009	chordate embryonic development	59	0.000100987	GO:0045934	negative regulation of nucleobase, nucleoside, nucleotide and nucleic acid metabolic process	87	1.28549e-05
GO:0001655	urogenital system development	31	8.27056e-06	GO:0010558	negative regulation of macromolecule biosynthetic process	104	1.06822e-06	GO:0048729	tissue morphogenesis	44	2.8236e-08	GO:0031325	positive regulation of cellular metabolic process	131	1.19588e-06	GO:0048705	skeletal system morphogenesis	27	0.000101577	GO:0031344	regulation of cell projection organization	25	1.37182e-05
GO:0001654	eye development	35	8.3599e-06	GO:0051254	positive regulation of RNA metabolic process	94	1.10601e-06	GO:0048732	gland development	36	6.28188e-08	GO:0009987	cellular process	1112	1.24366e-06	GO:0001654	eye development	30	0.000119113	GO:0048519	negative regulation of biological process	248	1.37993e-05
GO:0048568	embryonic organ development	42	8.39093e-06	GO:0045893	positive regulation of transcription, DNA-dependent	93	1.40301e-06	GO:0009880	embryonic pattern specification	16	8.41566e-08	GO:0010558	negative regulation of macromolecule biosynthetic process	90	1.28036e-06	GO:0022603	regulation of anatomical structure morphogenesis	43	0.000119836	GO:0031325	positive regulation of cellular metabolic process	134	1.75983e-05
GO:0045665	negative regulation of neuron differentiation	15	9.6735e-06	GO:0009890	negative regulation of biosynthetic process	107	1.73772e-06	GO:0001654	eye development	35	1.14647e-07	GO:0040012	regulation of locomotion	42	1.44595e-06	GO:0009792	embryonic development ending in birth or egg hatching	59	0.000130017	GO:0051253	negative regulation of RNA metabolic process	66	1.80401e-05
GO:0043583	ear development	28	1.01107e-05	GO:0044260	cellular macromolecule metabolic process	706	2.8913e-06	GO:0007507	heart development	48	1.20403e-07	GO:0009890	negative regulation of biosynthetic process	93	1.51908e-06	GO:0030278	regulation of ossification	21	0.000149891	GO:0043412	biopolymer modification	213	1.97189e-05
GO:0030902	hindbrain development	21	1.06632e-05	GO:0010646	regulation of cell communication	172	3.38e-06	GO:0050678	regulation of epithelial cell proliferation	24	1.51995e-07	GO:0051270	regulation of cell motion	42	1.6645e-06	GO:0007507	heart development	42	0.000163155	GO:0006325	chromatin organization	68	2.06877e-05
GO:0010975	regulation of neuron projection development	23	1.14979e-05	GO:0007155	cell adhesion	124	4.03394e-06	GO:0060485	mesenchyme development	20	2.1513e-07	GO:0010033	response to organic substance	111	1.78638e-06	GO:0035270	endocrine system development	19	0.000250486	GO:0051172	negative regulation of nitrogen compound metabolic process	87	2.17194e-05
GO:0048704	embryonic skeletal system morphogenesis	20	1.76317e-05	GO:0006464	protein modification process	228	4.16073e-06	GO:0043583	ear development	28	2.70184e-07	GO:0051674	localization of cell	58	1.90239e-06	GO:0042471	ear morphogenesis	18	0.000433532	GO:0051094	positive regulation of developmental process	53	3.97928e-05
GO:0030278	regulation of ossification	24	2.34978e-05	GO:0022610	biological adhesion	124	4.25009e-06	GO:0030902	hindbrain development	21	5.80803e-07	GO:0048870	cell motility	58	1.90239e-06	GO:0050770	regulation of axonogenesis	16	0.000726575	GO:0022604	regulation of cell morphogenesis	31	4.05077e-05
GO:0060348	bone development	32	3.26176e-05	GO:0009966	regulation of signal transduction	149	4.62021e-06	GO:0048762	mesenchymal cell differentiation	19	8.13635e-07	GO:0007169	transmembrane receptor protein tyrosine kinase signaling pathway	46	2.64071e-06	GO:0045669	positive regulation of osteoblast differentiation	10	0.000739286	GO:0048870	cell motility	57	4.25941e-05
GO:0048705	skeletal system morphogenesis	30	3.38485e-05	GO:0022604	regulation of cell morphogenesis	35	6.99305e-06	GO:0014031	mesenchymal cell development	19	8.13635e-07	GO:0030198	extracellular matrix organization	27	6.27067e-06	GO:0048592	eye morphogenesis	18	0.000754314	GO:0051674	localization of cell	57	4.25941e-05
GO:0002009	morphogenesis of an epithelium	28	3.39767e-05	GO:0010604	positive regulation of macromolecule metabolic process	145	7.38865e-06	GO:0002009	morphogenesis of an epithelium	28	1.03081e-06	GO:0007155	cell adhesion	106	6.81441e-06	GO:0021543	pallium development	14	0.000780855	GO:0009893	positive regulation of metabolic process	137	4.41921e-05
GO:0021543	pallium development	17	4.44685e-05	GO:0031325	positive regulation of cellular metabolic process	148	8.09106e-06	GO:0007379	segment specification	9	1.10226e-06	GO:0022610	biological adhesion	106	7.28462e-06	GO:0001707	mesoderm formation	12	0.000959867	GO:0006333	chromatin assembly or disassembly	30	5.71922e-05
GO:0007507	heart development	47	4.76059e-05	GO:0031344	regulation of cell projection organization	27	8.51413e-06	GO:0021915	neural tube development	22	1.27624e-06	GO:0043062	extracellular structure organization	36	7.31765e-06	GO:0048732	gland development	28	0.000959894	GO:0016477	cell migration	52	6.5339e-05
GO:0014031	mesenchymal cell development	18	4.83526e-05	GO:0009893	positive regulation of metabolic process	153	1.09877e-05	GO:0035239	tube morphogenesis	32	1.45019e-06	GO:0009059	macromolecule biosynthetic process	342	1.17174e-05	GO:0035295	tube development	40	0.00103668	GO:0031327	negative regulation of cellular biosynthetic process	90	8.15657e-05
GO:0048762	mesenchymal cell differentiation	18	4.83526e-05	GO:0045944	positive regulation of transcription from RNA polymerase II promoter	73	1.5624e-05	GO:0035136	forelimb morphogenesis	12	2.08188e-06	GO:0034645	cellular macromolecule biosynthetic process	339	1.55876e-05	GO:0050678	regulation of epithelial cell proliferation	18	0.0010661	GO:0007026	negative regulation of microtubule depolymerization	9	9.78712e-05
GO:0001503	ossification	30	5.72163e-05	GO:0007026	negative regulation of microtubule depolymerization	10	2.42625e-05	GO:0060348	bone development	31	2.17002e-06	GO:0007178	transmembrane receptor protein serine/threonine kinase signaling pathway	26	1.63401e-05	GO:0001649	osteoblast differentiation	13	0.00110852	GO:0031114	regulation of microtubule depolymerization	9	9.78712e-05
GO:0060485	mesenchyme development	18	6.39573e-05	GO:0031114	regulation of microtubule depolymerization	10	2.42625e-05	GO:0001503	ossification	29	4.86198e-06	GO:0010605	negative regulation of macromolecule metabolic process	108	1.98352e-05	GO:0021516	dorsal spinal cord development	7	0.0013043	GO:0006996	organelle organization	185	0.000101988
GO:0050770	regulation of axonogenesis	19	6.5861e-05	GO:0016055	Wnt receptor signaling pathway	34	2.60119e-05	GO:0001763	morphogenesis of a branching structure	22	5.77364e-06	GO:0042127	regulation of cell proliferation	114	2.28865e-05	GO:0048839	inner ear development	19	0.00142326	GO:0006793	phosphorus metabolic process	141	0.000118947
GO:0045667	regulation of osteoblast differentiation	16	7.37489e-05	GO:0034645	cellular macromolecule biosynthetic process	399	2.63868e-05	GO:0021537	telencephalon development	20	9.94808e-06	GO:0009725	response to hormone stimulus	62	3.09671e-05	GO:0048646	anatomical structure formation involved in morphogenesis	57	0.00152266	GO:0006796	phosphate metabolic process	141	0.000118947
GO:0022603	regulation of anatomical structure morphogenesis	47	7.62795e-05	GO:0009059	macromolecule biosynthetic process	401	3.02309e-05	GO:0001656	metanephros development	16	1.09184e-05	GO:0009966	regulation of signal transduction	124	3.13413e-05	GO:0048332	mesoderm morphogenesis	12	0.00157362	GO:0030509	BMP signaling pathway	15	0.000124558
GO:0031290	retinal ganglion cell axon guidance	9	0.000116511	GO:0010605	negative regulation of macromolecule metabolic process	124	3.87139e-05	GO:0030323	respiratory tube development	26	1.36318e-05	GO:0031344	regulation of cell projection organization	23	3.82787e-05	GO:0001709	cell fate determination	11	0.00174057	GO:0040008	regulation of growth	60	0.000126521
GO:0021953	central nervous system neuron differentiation	15	0.000122484	GO:0031111	negative regulation of microtubule polymerization or depolymerization	10	4.61143e-05	GO:0060562	epithelial tube morphogenesis	20	1.60962e-05	GO:0001525	angiogenesis	32	3.9734e-05	GO:0043010	camera-type eye development	23	0.00188792	GO:0006334	nucleosome assembly	22	0.000152612
GO:0042063	gliogenesis	20	0.000133972	GO:0070507	regulation of microtubule cytoskeleton organization	16	5.38985e-05	GO:0048839	inner ear development	22	1.75464e-05	GO:0060429	epithelium development	43	4.48106e-05	GO:0021510	spinal cord development	12	0.00198335	GO:0031111	negative regulation of microtubule polymerization or depolymerization	9	0.000167569
GO:0009953	dorsal/ventral pattern formation	19	0.000138465	GO:0031324	negative regulation of cellular metabolic process	121	6.30937e-05	GO:0048663	neuron fate commitment	15	2.86151e-05	GO:0042471	ear morphogenesis	19	4.75023e-05	GO:0002009	morphogenesis of an epithelium	22	0.00204903	GO:0009890	negative regulation of biosynthetic process	90	0.000175098
GO:0016202	regulation of striated muscle tissue development	17	0.00013898	GO:0051270	regulation of cell motion	43	6.64164e-05	GO:0009954	proximal/distal pattern formation	11	2.89066e-05	GO:0030509	BMP signaling pathway	15	5.15318e-05	GO:0007413	axonal fasciculation	6	0.00220249	GO:0031110	regulation of microtubule polymerization or depolymerization	12	0.000223577
GO:0048634	regulation of muscle development	17	0.00018041	GO:0043687	post-translational protein modification	184	6.78897e-05	GO:0035115	embryonic forelimb morphogenesis	10	3.17257e-05	GO:0009719	response to endogenous stimulus	66	5.28602e-05	GO:0019226	transmission of nerve impulse	56	0.00220794	GO:0016310	phosphorylation	118	0.000231118
GO:0048732	gland development	32	0.00021003	GO:0009892	negative regulation of metabolic process	129	7.28602e-05	GO:0043010	camera-type eye development	26	3.27396e-05	GO:0030199	collagen fibril organization	12	5.32177e-05	GO:0001704	formation of primary germ layer	12	0.00247572	GO:0010558	negative regulation of macromolecule biosynthetic process	86	0.000237383
GO:0048663	neuron fate commitment	15	0.000221792	GO:0051128	regulation of cellular component organization	83	8.54609e-05	GO:0048754	branching morphogenesis of a tube	19	3.80086e-05	GO:0031324	negative regulation of cellular metabolic process	103	9.84077e-05	GO:0021953	central nervous system neuron differentiation	12	0.00247572	GO:0010646	regulation of cell communication	147	0.000244067
GO:0001709	cell fate determination	13	0.000246143	GO:0030509	BMP signaling pathway	16	9.97042e-05	GO:0060541	respiratory system development	26	3.86746e-05	GO:0051302	regulation of cell division	15	0.000115457					GO:0007219	Notch signaling pathway	16	0.000246481
GO:0060271	cilium morphogenesis	13	0.000246143	GO:0032886	regulation of microtubule-based process	17	0.000106094	GO:0009892	negative regulation of metabolic process	112	3.96385e-05	GO:0051128	regulation of cellular component organization	71	0.000132052					GO:0034728	nucleosome organization	23	0.000253793
GO:0021915	neural tube development	20	0.000256945	GO:0043412	biopolymer modification	228	0.000112232	GO:0001756	somitogenesis	13	5.60922e-05	GO:0042221	response to chemical stimulus	166	0.000145314					GO:0031497	chromatin assembly	22	0.000258444
GO:0043010	camera-type eye development	27	0.000257918	GO:0031110	regulation of microtubule polymerization or depolymerization	13	0.000122869	GO:0030324	lung development	24	7.33021e-05	GO:0022604	regulation of cell morphogenesis	28	0.000162097					GO:0008037	cell recognition	16	0.000481086
GO:0048839	inner ear development	22	0.000266545	GO:0042127	regulation of cell proliferation	128	0.000168301	GO:0009798	axis specification	12	7.65825e-05	GO:0040017	positive regulation of locomotion	23	0.000177988					GO:0065004	protein-DNA complex assembly	22	0.000496464
GO:0048592	eye morphogenesis	20	0.000315634	GO:0006468	protein amino acid phosphorylation	111	0.000185169	GO:0014706	striated muscle tissue development	27	7.77133e-05	GO:0008284	positive regulation of cell proliferation	65	0.00018443					GO:0051128	regulation of cellular component organization	73	0.000499024
GO:0045669	positive regulation of osteoblast differentiation	11	0.000330845	GO:0010467	gene expression	414	0.000221582	GO:0001657	ureteric bud development	13	7.77519e-05	GO:0040011	locomotion	67	0.000193737					GO:0007010	cytoskeleton organization	70	0.00054151
GO:0007413	axonal fasciculation	7	0.000383619	GO:0043170	macromolecule metabolic process	747	0.000222109	GO:0035270	endocrine system development	19	8.97646e-05	GO:0040007	growth	35	0.000211701					GO:0051276	chromosome organization	76	0.000629888
GO:0042471	ear morphogenesis	19	0.000510881	GO:0007219	Notch signaling pathway	17	0.000232167	GO:0050679	positive regulation of epithelial cell proliferation	14	9.90444e-05	GO:0042060	wound healing	36	0.000227165					GO:0034645	cellular macromolecule biosynthetic process	348	0.00102135
GO:0060562	epithelial tube morphogenesis	19	0.000622139	GO:0040011	locomotion	77	0.000248418	GO:0001764	neuron migration	18	0.000109651	GO:0048010	vascular endothelial growth factor receptor signaling pathway	7	0.000271488					GO:0070507	regulation of microtubule cytoskeleton organization	13	0.00110852
GO:0043062	extracellular structure organization	35	0.00071129	GO:0030199	collagen fibril organization	12	0.000290357	GO:0045597	positive regulation of cell differentiation	42	0.000117497	GO:0010646	regulation of cell communication	137	0.000278693					GO:0051270	regulation of cell motion	36	0.00121647
GO:0014014	negative regulation of gliogenesis	7	0.000759053	GO:0010720	positive regulation of cell development	20	0.000315634	GO:0010769	regulation of cell morphogenesis involved in differentiation	20	0.00012998	GO:0051094	positive regulation of developmental process	47	0.000313002					GO:0033273	response to vitamin	17	0.00128469
GO:0021602	cranial nerve morphogenesis	7	0.000759053	GO:0030334	regulation of cell migration	37	0.000331106	GO:0030318	melanocyte differentiation	8	0.000164195	GO:0030335	positive regulation of cell migration	21	0.000339594					GO:0009059	macromolecule biosynthetic process	349	0.0013215
GO:0045686	negative regulation of glial cell differentiation	7	0.000759053	GO:0007242	intracellular signaling cascade	189	0.000336255	GO:0007517	muscle organ development	39	0.000181286	GO:0010810	regulation of cell-substrate adhesion	14	0.000358337					GO:0001558	regulation of cell growth	36	0.00133536
GO:0009880	embryonic pattern specification	12	0.000772564	GO:0007178	transmembrane receptor protein serine/threonine kinase signaling pathway	26	0.000342211	GO:0060537	muscle tissue development	27	0.000182189	GO:0007219	Notch signaling pathway	15	0.000373752					GO:0040007	growth	34	0.0018185
GO:0021954	central nervous system neuron development	12	0.000772564	GO:0006996	organelle organization	199	0.000343333	GO:0022603	regulation of anatomical structure morphogenesis	40	0.000191277	GO:0044249	cellular biosynthetic process	392	0.000477884					GO:0030334	regulation of cell migration	32	0.00186503
GO:0035239	tube morphogenesis	29	0.000827959	GO:0007169	transmembrane receptor protein tyrosine kinase signaling pathway	45	0.000511282	GO:0003007	heart morphogenesis	19	0.000195699	GO:0016043	cellular component organization	292	0.000667098					GO:0040012	regulation of locomotion	35	0.002141
GO:0001578	microtubule bundle formation	8	0.000894966	GO:0040012	regulation of locomotion	40	0.000525421	GO:0014032	neural crest cell development	12	0.0002055	GO:0035019	somatic stem cell maintenance	6	0.000830461					GO:0010605	negative regulation of macromolecule metabolic process	104	0.00220776
GO:0035270	endocrine system development	19	0.000908188	GO:0007010	cytoskeleton organization	76	0.000578681	GO:0045665	negative regulation of neuron differentiation	12	0.0002055	GO:0044260	cellular macromolecule metabolic process	569	0.000926644					GO:0007242	intracellular signaling cascade	166	0.00232632
GO:0035282	segmentation	15	0.00101907	GO:0051056	regulation of small GTPase mediated signal transduction	49	0.000602461	GO:0014033	neural crest cell differentiation	12	0.0002055	GO:0009058	biosynthetic process	399	0.000934967					GO:0031324	negative regulation of cellular metabolic process	102	0.00244934
GO:0050769	positive regulation of neurogenesis	17	0.00109751	GO:0031346	positive regulation of cell projection organization	15	0.000809085	GO:0007498	mesoderm development	19	0.000235128	GO:0001841	neural tube formation	12	0.00128743					GO:0007178	transmembrane receptor protein serine/threonine kinase signaling pathway	22	0.00263432
GO:0042476	odontogenesis	16	0.00118969	GO:0051129	negative regulation of cellular component organization	31	0.00114808	GO:0021510	spinal cord development	13	0.000251051	GO:0030278	regulation of ossification	18	0.00132383					GO:0009892	negative regulation of metabolic process	109	0.002707
GO:0050678	regulation of epithelial cell proliferation	19	0.00129972	GO:0006796	phosphate metabolic process	147	0.00141866	GO:0000578	embryonic axis specification	8	0.000281701	GO:0043473	pigmentation	15	0.00145964
GO:0051147	regulation of muscle cell differentiation	13	0.00137609	GO:0006793	phosphorus metabolic process	147	0.00141866	GO:0050931	pigment cell differentiation	8	0.000281701	GO:0031016	pancreas development	11	0.00154289
GO:0050772	positive regulation of axonogenesis	10	0.00159651	GO:0008037	cell recognition	16	0.001459	GO:0048592	eye morphogenesis	18	0.000294956	GO:0031346	positive regulation of cell projection organization	13	0.00159795
GO:0001657	ureteric bud development	12	0.00178456	GO:0051494	negative regulation of cytoskeleton organization	16	0.001459	GO:0010975	regulation of neuron projection development	18	0.000354329	GO:0065008	regulation of biological quality	179	0.00161864
GO:0021846	cell proliferation in forebrain	6	0.00196637	GO:0016337	cell-cell adhesion	51	0.00148783	GO:0021543	pallium development	14	0.000358337	GO:0008285	negative regulation of cell proliferation	54	0.00208382
GO:0001763	morphogenesis of a branching structure	19	0.00214999	GO:0040007	growth	37	0.0015353	GO:0060606	tube closure	11	0.000398779	GO:0048545	response to steroid hormone stimulus	33	0.00213954
GO:0007498	mesoderm development	19	0.00214999	GO:0044249	cellular biosynthetic process	460	0.00158377	GO:0001843	neural tube closure	11	0.000398779	GO:0010467	gene expression	339	0.0022515
GO:0001525	angiogenesis	31	0.00226326	GO:0007223	Wnt receptor signaling pathway, calcium modulating pathway	9	0.0019104	GO:0008038	neuron recognition	9	0.000550605	GO:0006029	proteoglycan metabolic process	12	0.00243255
GO:0021516	dorsal spinal cord development	7	0.00228253	GO:0045786	negative regulation of cell cycle	20	0.00257094	GO:0009953	dorsal/ventral pattern formation	16	0.00055719	GO:0007584	response to nutrient	26	0.00243626
GO:0042474	middle ear morphogenesis	7	0.00228253	GO:0045930	negative regulation of mitotic cell cycle	9	0.00269269	GO:0048066	pigmentation during development	10	0.000567108	GO:0010720	positive regulation of cell development	16	0.00255365
GO:0016331	morphogenesis of embryonic epithelium	16	0.00258972					GO:0060021	palate development	11	0.000713003	GO:0009100	glycoprotein metabolic process	34	0.00256749
GO:0035136	forelimb morphogenesis	9	0.00269269					GO:0042474	middle ear morphogenesis	7	0.000847379
GO:0001649	osteoblast differentiation	13	0.00277578					GO:0021516	dorsal spinal cord development	7	0.000847379
GO:0007369	gastrulation	18	0.00287047					GO:0001709	cell fate determination	11	0.000933657
								GO:0014020	primary neural tube formation	11	0.000933657
								GO:0050770	regulation of axonogenesis	15	0.00101801
								GO:0016331	morphogenesis of embryonic epithelium	15	0.00122222
								GO:0051781	positive regulation of cell division	12	0.00102326
								GO:0051272	positive regulation of cell motion	21	0.00124278
								GO:0008283	cell proliferation	64	0.00124316
								GO:0007422	peripheral nervous system development	11	0.00195033
								GO:0001649	osteoblast differentiation	12	0.00198402
								GO:0031290	retinal ganglion cell axon guidance	7	0.00207848
								GO:0001838	embryonic epithelial tube formation	12	0.00243255
								GO:0045667	regulation of osteoblast differentiation	12	0.00243255
								GO:0021602	cranial nerve morphogenesis	6	0.00257192
								GO:0014014	negative regulation of gliogenesis	6	0.00257192
								GO:0021546	rhombomere development	5	0.00258051
								GO:0042472	inner ear morphogenesis	14	0.00262518
								GO:0045686	negative regulation of glial cell differentiation	6	0.00257192

## Sheet: Suppl.Table4
Supplementary Table 4. The significant biological processes Gene Ontology categories (Gos) captured by “down-regulated developmental genes” in Foreskin, IMR90 and H9 (Fold change ≤-2, FDR adjusted p Value <0.05).
UKK H9 down								UKK Foreskin down								UKK IMR90 down
Developmental GOs (10)				Non developmental GOs (72)				Developmental GOs (12)				Non developmental GOs (40)				Developmental GOs (5)				Non developmental GOs (83)
GO	Term	Count	p Value	GO	Term	Count	p Value	GO	Term	Count	p Value	GO	Term	Count	p Value	GO	Term	Count	p Value	GO	Term	Count	p Value
GO:0032502	developmental process	275	6.77723e-06	GO:0006096	glycolysis	15	2.05731e-06	GO:0048646	anatomical structure formation involved in morphogenesis	47	2.65882e-06	GO:0048518	positive regulation of biological process	172	5.17779e-05	GO:0001944	vasculature development	44	0.000593309	GO:0042180	cellular ketone metabolic process	97	5.9921e-07
GO:0050793	regulation of developmental process	72	0.000224571	GO:0019320	hexose catabolic process	18	3.17565e-06	GO:0001944	vasculature development	36	1.00271e-05	GO:0048519	negative regulation of biological process	155	8.04146e-05	GO:0048646	anatomical structure formation involved in morphogenesis	57	0.000660835	GO:0006082	organic acid metabolic process	96	6.24343e-07
GO:0007275	multicellular organismal development	243	0.000227932	GO:0046365	monosaccharide catabolic process	18	4.83547e-06	GO:0050793	regulation of developmental process	70	5.8049e-05	GO:0048522	positive regulation of cellular process	157	9.74064e-05	GO:0001568	blood vessel development	43	0.000673421	GO:0043436	oxoacid metabolic process	95	8.41782e-07
GO:0048646	anatomical structure formation involved in morphogenesis	42	0.000690869	GO:0046164	alcohol catabolic process	19	7.93299e-06	GO:0001525	angiogenesis	24	6.11292e-05	GO:0051239	regulation of multicellular organismal process	89	0.000134333	GO:0048513	organ development	216	0.00185842	GO:0019752	carboxylic acid metabolic process	95	8.41782e-07
GO:0048513	organ development	154	0.000761726	GO:0019882	antigen processing and presentation	19	1.13785e-05	GO:0048514	blood vessel morphogenesis	30	7.37511e-05	GO:0048523	negative regulation of cellular process	142	0.00017326	GO:0043588	skin development	10	0.00191322	GO:0043405	regulation of MAP kinase activity	34	4.98966e-06
GO:0048731	system development	199	0.000766611	GO:0009605	response to external stimulus	98	1.17456e-05	GO:0001568	blood vessel development	33	8.67313e-05	GO:0050865	regulation of cell activation	25	0.000309428					GO:0006519	cellular amino acid and derivative metabolic process	63	1.73725e-05
GO:0030154	cell differentiation	146	0.000815326	GO:0006082	organic acid metabolic process	67	1.28133e-05	GO:0032502	developmental process	248	0.000103409	GO:0008285	negative regulation of cell proliferation	41	0.000448882					GO:0042440	pigment metabolic process	16	2.57385e-05
GO:0001944	vasculature development	32	0.00118386	GO:0030334	regulation of cell migration	29	1.31731e-05	GO:0009653	anatomical structure morphogenesis	108	0.000183621	GO:0002682	regulation of immune system process	43	0.000453839					GO:0016053	organic acid biosynthetic process	34	4.02773e-05
GO:0001525	angiogenesis	22	0.00128365	GO:0043436	oxoacid metabolic process	66	1.92588e-05	GO:0007275	multicellular organismal development	226	0.000228857	GO:0030334	regulation of cell migration	24	0.00045735					GO:0046394	carboxylic acid biosynthetic process	34	4.02773e-05
GO:0048856	anatomical structure development	210	0.00201616	GO:0019752	carboxylic acid metabolic process	66	1.92588e-05	GO:0048731	system development	186	0.000595129	GO:0040012	regulation of locomotion	26	0.00051998					GO:0009308	amine metabolic process	68	4.18258e-05
				GO:0040012	regulation of locomotion	31	2.13298e-05	GO:0048856	anatomical structure development	199	0.000676618	GO:0051270	regulation of cell motion	26	0.00056217					GO:0048002	antigen processing and presentation of peptide antigen	12	5.54833e-05
				GO:0051270	regulation of cell motion	31	2.3625e-05	GO:0048513	organ development	142	0.00121988	GO:0048583	regulation of response to stimulus	49	0.000641474					GO:0000187	activation of MAPK activity	22	6.34471e-05
				GO:0009611	response to wounding	63	2.90863e-05					GO:0051259	protein oligomerization	24	0.000692656					GO:0055086	nucleobase, nucleoside and nucleotide metabolic process	56	7.12007e-05
				GO:0006007	glucose catabolic process	15	2.98644e-05					GO:0010941	regulation of cell death	76	0.000757319					GO:0009113	purine base biosynthetic process	7	7.63444e-05
				GO:0043405	regulation of MAP kinase activity	25	3.40912e-05					GO:0034330	cell junction organization	12	0.000819667					GO:0007155	cell adhesion	105	7.76563e-05
				GO:0042180	cellular ketone metabolic process	66	3.58237e-05					GO:0007155	cell adhesion	67	0.000842609					GO:0022610	biological adhesion	105	7.92394e-05
				GO:0002682	regulation of immune system process	49	4.88178e-05					GO:0022610	biological adhesion	67	0.000874418					GO:0044271	nitrogen compound biosynthetic process	57	8.14269e-05
				GO:0006066	alcohol metabolic process	53	5.06514e-05					GO:0007154	cell communication	74	0.00095023					GO:0043406	positive regulation of MAP kinase activity	25	8.57693e-05
				GO:0005996	monosaccharide metabolic process	33	5.90601e-05					GO:0042221	response to chemical stimulus	110	0.000967179					GO:0046148	pigment biosynthetic process	14	8.857e-05
				GO:0044275	cellular carbohydrate catabolic process	18	5.95283e-05					GO:0002237	response to molecule of bacterial origin	15	0.00101821					GO:0000165	MAPKKK cascade	37	0.000118294
				GO:0042221	response to chemical stimulus	124	8.75332e-05					GO:0043067	regulation of programmed cell death	75	0.00108234					GO:0006066	alcohol metabolic process	70	0.00011973
				GO:0032879	regulation of localization	68	9.89057e-05					GO:0042127	regulation of cell proliferation	73	0.00112663					GO:0032787	monocarboxylic acid metabolic process	53	0.000135306
				GO:0030335	positive regulation of cell migration	18	0.000108754					GO:0006066	alcohol metabolic process	45	0.0012028					GO:0044106	cellular amine metabolic process	53	0.000190071
				GO:0051272	positive regulation of cell motion	19	0.000117015					GO:0042981	regulation of apoptosis	74	0.00128825					GO:0046112	nucleobase biosynthetic process	8	0.00021933
				GO:0050865	regulation of cell activation	27	0.000172543					GO:0051291	protein heterooligomerization	11	0.00143954					GO:0006144	purine base metabolic process	8	0.00021933
				GO:0005975	carbohydrate metabolic process	59	0.000316964					GO:0040013	negative regulation of locomotion	12	0.00147176					GO:0019882	antigen processing and presentation	21	0.000230939
				GO:0009719	response to endogenous stimulus	48	0.000318961					GO:0060548	negative regulation of cell death	39	0.00152476					GO:0042127	regulation of cell proliferation	113	0.000239121
				GO:0019318	hexose metabolic process	28	0.000326294					GO:0043405	regulation of MAP kinase activity	20	0.00155537					GO:0042221	response to chemical stimulus	171	0.00024323
				GO:0051239	regulation of multicellular organismal process	93	0.000341406					GO:0009308	amine metabolic process	42	0.00177074					GO:0043412	biopolymer modification	199	0.000248653
				GO:0040017	positive regulation of locomotion	18	0.000364541					GO:0051271	negative regulation of cell motion	12	0.00193002					GO:0006725	cellular aromatic compound metabolic process	29	0.000271814
				GO:0050818	regulation of coagulation	11	0.000371724					GO:0031328	positive regulation of cellular biosynthetic process	64	0.00200255					GO:0009112	nucleobase metabolic process	10	0.000276192
				GO:0000187	activation of MAPK activity	16	0.000442846					GO:0002694	regulation of leukocyte activation	22	0.00202274					GO:0042364	water-soluble vitamin biosynthetic process	10	0.000276192
				GO:0048002	antigen processing and presentation of peptide antigen	9	0.000453396					GO:0043066	negative regulation of apoptosis	38	0.00207114					GO:0032879	regulation of localization	91	0.000290424
				GO:0016052	carbohydrate catabolic process	19	0.000461972					GO:0031668	cellular response to extracellular stimulus	12	0.00219924					GO:0051270	regulation of cell motion	37	0.00031579
				GO:0051128	regulation of cellular component organization	52	0.000482927					GO:0032879	regulation of localization	58	0.00227329					GO:0002478	antigen processing and presentation of exogenous peptide antigen	7	0.000349607
				GO:0002684	positive regulation of immune system process	32	0.000483718					GO:0006911	phagocytosis, engulfment	5	0.00252674					GO:0006464	protein modification process	189	0.000439217
				GO:0022603	regulation of anatomical structure morphogenesis	30	0.000553475					GO:0006096	glycolysis	10	0.00253742					GO:0030036	actin cytoskeleton organization	41	0.000466125
				GO:0043406	positive regulation of MAP kinase activity	18	0.000589588					GO:0043069	negative regulation of programmed cell death	38	0.00263668					GO:0030029	actin filament-based process	43	0.000475687
				GO:0051338	regulation of transferase activity	44	0.000608629					GO:0051260	protein homooligomerization	15	0.00269702					GO:0030334	regulation of cell migration	33	0.000505428
				GO:0044262	cellular carbohydrate metabolic process	45	0.00074956					GO:0030155	regulation of cell adhesion	19	0.00270798					GO:0001783	B cell apoptosis	5	0.000518829
				GO:0006629	lipid metabolic process	81	0.000772155													GO:0043687	post-translational protein modification	157	0.000588574
				GO:0009308	amine metabolic process	46	0.000819671													GO:0040012	regulation of locomotion	36	0.000590666
				GO:0050866	negative regulation of cell activation	13	0.000826494													GO:0006468	protein amino acid phosphorylation	96	0.000683446
				GO:0045859	regulation of protein kinase activity	41	0.000882456													GO:0046651	lymphocyte proliferation	13	0.000811358
				GO:0010033	response to organic substance	73	0.000939552													GO:0009117	nucleotide metabolic process	49	0.000823036
				GO:0002694	regulation of leukocyte activation	24	0.00107615													GO:0006753	nucleoside phosphate metabolic process	49	0.000823036
				GO:0015837	amine transport	19	0.00120727													GO:0006520	cellular amino acid metabolic process	40	0.000903575
				GO:0006519	cellular amino acid and derivative metabolic process	41	0.00128171													GO:0006000	fructose metabolic process	8	0.000940391
				GO:0007154	cell communication	78	0.00150669													GO:0002474	antigen processing and presentation of peptide antigen via MHC class I	8	0.000940391
				GO:0009725	response to hormone stimulus	42	0.00154843													GO:0040013	negative regulation of locomotion	16	0.00108042
				GO:0002683	negative regulation of immune system process	15	0.00154956													GO:0070661	leukocyte proliferation	13	0.00127425
				GO:0045860	positive regulation of protein kinase activity	29	0.00156145													GO:0032943	mononuclear cell proliferation	13	0.00127425
				GO:0048518	positive regulation of biological process	174	0.00156819													GO:0010959	regulation of metal ion transport	19	0.00129151
				GO:0034330	cell junction organization	12	0.00158702													GO:0034654	nucleobase, nucleoside, nucleotide and nucleic acid biosynthetic process	35	0.00130086
				GO:0034329	cell junction assembly	10	0.00162832													GO:0034404	nucleobase, nucleoside and nucleotide biosynthetic process	35	0.00130086
				GO:0043549	regulation of kinase activity	41	0.00166042													GO:0032409	regulation of transporter activity	11	0.00133053
				GO:0070482	response to oxygen levels	21	0.00166254													GO:0009987	cellular process	1136	0.00138305
				GO:0002376	immune system process	94	0.00166941													GO:0009966	regulation of signal transduction	119	0.00142974
				GO:0048869	cellular developmental process	149	0.0017034													GO:0009110	vitamin biosynthetic process	10	0.00145062
				GO:0042127	regulation of cell proliferation	77	0.00172261													GO:0051260	protein homooligomerization	21	0.00145406
				GO:0006954	inflammatory response	38	0.00186075													GO:0009108	coenzyme biosynthetic process	17	0.00146613
				GO:0000165	MAPKKK cascade	25	0.00196597													GO:0051924	regulation of calcium ion transport	17	0.00146613
				GO:0048583	regulation of response to stimulus	50	0.0020207													GO:0051271	negative regulation of cell motion	16	0.00153644
				GO:0034754	cellular hormone metabolic process	12	0.00212158													GO:0030336	negative regulation of cell migration	15	0.00158558
				GO:0043434	response to peptide hormone stimulus	22	0.0021216													GO:0046483	heterocycle metabolic process	53	0.00164283
				GO:0001666	response to hypoxia	20	0.00215482													GO:0051259	protein oligomerization	32	0.00172819
				GO:0065008	regulation of biological quality	130	0.00223908													GO:0019884	antigen processing and presentation of exogenous antigen	7	0.00172909
				GO:0051347	positive regulation of transferase activity	30	0.00233724													GO:0070227	lymphocyte apoptosis	6	0.00187879
				GO:0007155	cell adhesion	69	0.00257276													GO:0009064	glutamine family amino acid metabolic process	14	0.00193936
				GO:0033674	positive regulation of kinase activity	29	0.00263118													GO:0006541	glutamine metabolic process	8	0.00202484
				GO:0022610	biological adhesion	69	0.00263945													GO:0032412	regulation of ion transmembrane transporter activity	9	0.00204444
				GO:0030193	regulation of blood coagulation	9	0.00269618													GO:0031589	cell-substrate adhesion	21	0.00215537
																				GO:0044419	interspecies interaction between organisms	46	0.00216564
																				GO:0043280	positive regulation of caspase activity	15	0.00225329
																				GO:0010952	positive regulation of peptidase activity	15	0.00225329
																				GO:0005996	monosaccharide metabolic process	38	0.0022732
																				GO:0045860	positive regulation of protein kinase activity	38	0.00246158
																				GO:0043281	regulation of caspase activity	18	0.00250685
																				GO:0042493	response to drug	37	0.00258466
																				GO:0009165	nucleotide biosynthetic process	33	0.00261947
																				GO:0019363	pyridine nucleotide biosynthetic process	7	0.00263203
																				GO:0043331	response to dsRNA	9	0.00273801
																				GO:0034765	regulation of ion transmembrane transport	9	0.00273801

## Sheet: Suppl. Table5
Supplementary Table 5. Differentially expressed “developmental” genes belonging to three germ layers and deregulated by valproic adic (VPA) (Absolute fold change ≥ 2, FDR adjusted p value <0.05).
Germ layer developmental genes
Ectoderm						Mesoderm						Endoderm
Foreskin		IMR90		H9		Foreskin		IMR90		H9		Foreskin		IMR90		H9
up	down	up	down	up	down	up	down	up	down	up	down	up	down	up	down	up	down
CRABP2	BTD	TFAP2A	BTD	CRABP2	BTD	BMPR2	EOMES	BMP7	EPB41L5	ACVR2A	IKZF1	EXT1	ARC	ONECUT1	LAMC1	CTNNB1	ARC
FGF10	PDGFA	KGFLP2	PDGFA	TGFB2	PDGFA	DLL3	NF2	BMPR2	HTT	BMP7	NF2		NODAL	EXT1		GATA6	LAMC1
TGFB2	CTGF	ATP7A	FST	CTNNB1	CTGF	EXT1	NODAL	DLL3	NF2	BMPR2	FOXH1		EOMES			EXT1
COL1A2	FRAS1	PAX6	COL1A2	COL1A2	MADCAM1	FOXC1	FOXH1	EXT1	FOXH1	DLL3	VEGFA
TFAP2A	PPL	STS	DSP	TFAP2A	COL1A1	HAND1	MATK	EYA2	MATK	EXT1	MATK
EMP1	LAMA5	LEF1	COL1A1	SOX9	EDA	LEF1	HCK	FOXC1	HCK	EYA2	HCK
ATP7A	FOXA2	DCT	EDA	ATP7A	FRAS1	LHX2	TCF7L1	LEF1	TCF7L1	FOXC1	TCF7L1
PPARA	MREG	BCL2	ADAMTS2	PAX6	PPL	SMAD3	KLF4	LHX2	TCF15	GDF11	KLF4
PAX6	NF2	POU3F2	FRAS1	STS	LAMA5	TBX3		NR4A3		LEF1
LEF1		APC	PPL	LEF1	ELF3	TBX6		PRKAR1A		LHX2
EDAR		COL5A2	MAP2K1	COL3A1	GLI1	BMP4		SMAD3		PRKAR1A
NGFR			TCF15	DCT	POU2F3	MEST		BMP4		SMAD3
COL3A1			ELF3	BCL2	NF2	SNAI2		SNAI2		TBX3											APC	COL5A2
DCT			DHCR24	POU3F2		SMAD1		SMAD1		BMP4
BCL2			FLOT2	APC		SLIT2		SLIT2		MEST
POU3F2			MREG	ANXA1		T				SNAI2
APC			NF2	COL5A2		JAK2				SMAD1
TXNIP			COL5A1							SLIT2
COL5A2			CNFN
COL5A1
PTCH1
Germ layer genes deregulated by VPA
Ectoderm						Mesoderm						Endoderm
Foreskin		IMR90		H9		Foreskin		IMR90		H9		Foreskin		IMR90		H9
up	down	up	down	up	down	up	down	up	down	up	down	up	down	up		up	down
EMP1	FGF10	COL1A2	BCL2		COL1A1		FOXC1		FOXC1		LHX2				down		GATA6
SFN	LEF1	COL5A1			SOX9		LEF1
	BCL2	CNFN			FOXQ1		FOXH1
					BCL2		SNAI2
							T

## Sheet: Suppl. Table6
Supplementary Table 6. Probe sets (PSs) significantly deregulated on day 0 between foreskin, IMR90 and H9 (Absolute fold change ≥2, FDR adjusted p Value <0.05).
Foreskin day 0 vs H9 day 0				IMR90 day 0 vs H9 day 0				Foreskin day 0 vs IMR 90 day 0
Probeset ID	Gene symbol	Fold change	p-value	Probeset ID	Gene symbol	Fold change	p-value	Probeset ID	Gene symbol	Fold change	p-value
205000_at	DDX3Y	158.64	2.56811e-25	224588_at	XIST	110.02	3.05933e-15	205000_at	DDX3Y	173.601	1.871e-25
204409_s_at	EIF1AY	125.822	5.88075e-22	202950_at	CRYZ	103.235	2.37937e-20	204409_s_at	EIF1AY	125.989	5.85199e-22
228492_at	USP9Y	93.6986	9.23673e-21	227671_at	XIST	74.0337	9.56315e-15	228492_at	USP9Y	75.0163	2.26622e-20
202950_at	CRYZ	76.45	7.86596e-20	221728_x_at	XIST	62.6771	2.66186e-15	201909_at	RPS4Y1	71.0814	3.93556e-20
201909_at	RPS4Y1	61.3907	7.3483e-20	224590_at	XIST	43.6111	5.70215e-13	209189_at	FOS	60.2149	5.80902e-07
227141_at	TYW3	41.3036	1.93045e-19	213122_at	TSPYL5	42.007	5.23991e-18	205001_s_at	DDX3Y	37.0243	1.48759e-20
205001_s_at	DDX3Y	36.1983	1.66388e-20	214218_s_at	XIST	41.0018	1.65973e-13	206700_s_at	KDM5D	30.8651	1.13624e-18
213122_at	TSPYL5	28.1069	3.93252e-17	227141_at	TYW3	40.1148	2.22158e-19	204410_at	EIF1AY	28.1872	4.88271e-17
242344_at	GABRB2	26.2344	3.41512e-09	225741_at	THUMPD3	34.303	2.072e-15	206624_at	USP9Y	25.936	1.59649e-18
212764_at	LOC100996668 /// ZEB1	24.8424	6.77812e-12	223804_s_at	THUMPD3	27.1592	5.35734e-16	207703_at	NLGN4Y	18.8788	3.58503e-15
206624_at	USP9Y	23.2162	2.95409e-18	225730_s_at	THUMPD3	26.9317	1.19067e-16	214983_at	TTTY15	18.8695	1.64707e-17
206700_s_at	KDM5D	22.4179	6.46814e-18	203603_s_at	ZEB2	23.786	3.84023e-08	232618_at	TXLNGY	17.9991	2.64741e-19
225741_at	THUMPD3	21.1594	2.6894e-14	209120_at	NR2F2	19.574	3.95199e-06	209480_at	HLA-DQB1	16.1413	4.51491e-10
204410_at	EIF1AY	20.1357	3.18053e-16	221213_s_at	LOC145783 /// ZNF280D	14.671	6.01444e-14	223645_s_at	TXLNGY	15.9776	3.90449e-19
206070_s_at	EPHA3	19.8857	8.00458e-08	224589_at	XIST	14.572	1.77762e-08	214131_at	TXLNGY	15.0166	2.112e-14
214983_at	TTTY15	19.4155	1.38787e-17	241776_at	---	14.4493	8.68168e-18	227404_s_at	EGR1	14.7305	7.82951e-06
223645_s_at	TXLNGY	17.814	1.96564e-19	239303_at	PIWIL2	13.9692	3.46541e-13	230760_at	ZFY	14.2783	4.05763e-13
223804_s_at	THUMPD3	17.2109	7.2492e-15	228333_at	ZEB2	12.7837	1.07319e-07	1570360_s_at	DDX3Y	13.9781	3.33862e-12
225730_s_at	THUMPD3	17.1013	1.62017e-15	207480_s_at	MEIS2	11.4375	1.32269e-08	223646_s_at	TXLNGY	13.7029	5.61179e-16
232618_at	TXLNGY	16.7218	4.19224e-19	205174_s_at	QPCT	11.1797	1.90942e-09	207063_at	NCRNA00185 /// TTTY14	12.7563	3.29727e-17
207480_s_at	MEIS2	15.2779	2.31676e-09	222877_at	NRP2	10.9417	6.94369e-08	201693_s_at	EGR1	11.9111	1.24002e-05
241776_at	---	14.8896	7.12004e-18	210135_s_at	SHOX2	10.2481	8.59587e-07	201694_s_at	EGR1	11.8077	6.89122e-06
205174_s_at	QPCT	13.8591	4.89959e-10	228949_at	WLS	10.1099	1.30718e-09	210002_at	GATA6	11.5541	1.0272e-05
210002_at	GATA6	13.8537	4.16575e-06	244075_at	---	9.90076	2.30187e-09	236694_at	TXLNGY	11.284	1.00189e-17
228144_at	ZNF300	13.6736	1.66731e-09	219814_at	MBNL3	9.88169	7.64538e-11	212999_x_at	HLA-DQB1 /// LOC101060835	11.0601	8.27286e-10
207703_at	NLGN4Y	13.4048	3.10543e-14	1569607_s_at	ANKRD20A1 /// ANKRD20A11P /// ANKRD20A2 /// ANKRD20A3 /// ANKRD20A4 /// ANKRD20A5P /// ANKRD20A9P /// LOC102723891 /// LOC102725051	9.4374	1.19109e-09	203815_at	GSTT1	10.6707	2.16791e-17
230760_at	ZFY	12.9444	7.71772e-13	230865_at	LIX1	9.20982	7.24445e-05	228144_at	ZNF300	10.2359	1.03921e-08
1570360_s_at	DDX3Y	12.726	6.15202e-12	205990_s_at	WNT5A	9.15482	9.35302e-09	222196_at	LOC389906	10.0341	4.58422e-10
238717_at	LOC441528	12.3426	1.15838e-11	203868_s_at	VCAM1	9.10294	3.20407e-07	228158_at	LOC100996732 /// LOC100996735 /// LOC645166 /// LOC654342	9.98152	3.83124e-14
213492_at	COL2A1	11.6486	1.75075e-09	235004_at	RBM24	9.07462	2.99353e-08	231776_at	EOMES	9.6097	1.09396e-05
236694_at	TXLNGY	11.5842	8.27598e-18	219163_at	ZNF562	9.01166	7.08784e-07	210230_at	---	8.50037	9.16579e-10
236420_s_at	ANO4	11.5652	9.08667e-11	205278_at	GAD1	8.62976	2.75084e-06	238717_at	LOC441528	8.40738	1.79685e-10
228158_at	LOC100996732 /// LOC100996735 /// LOC645166 /// LOC654342	11.5087	1.35005e-14	217028_at	CXCR4	8.24408	3.70176e-07	1567183_s_at	AC069277.2 /// AF279782	8.20798	1.82966e-11
222196_at	LOC389906	11.4863	1.82063e-10	242193_at	MIR124-2HG	8.21037	9.93513e-06	207893_at	SRY	7.76916	1.27797e-10
203603_s_at	ZEB2	10.8829	2.10551e-06	214012_at	ERAP1	8.03392	5.3134e-10	225057_at	SLC15A4	7.58441	4.71286e-10
201432_at	CAT	10.2907	1.22272e-08	212764_at	LOC100996668 /// ZEB1	7.98528	7.90433e-09	206070_s_at	EPHA3	7.2709	1.94781e-05
212956_at	TBC1D9	10.2127	9.73101e-14	221958_s_at	WLS	7.77807	2.17383e-07	236420_s_at	ANO4	7.24829	2.74217e-09
221213_s_at	LOC145783 /// ZNF280D	10.1227	7.75086e-13	229498_at	MBNL3	7.71561	1.26386e-11	201466_s_at	JUN	7.20841	0.000743992
223646_s_at	TXLNGY	9.996	5.32719e-15	227812_at	TNFRSF19	7.66197	1.99099e-05	232586_x_at	LOC100133315	6.90029	3.2449e-12
220327_at	VGLL3	9.86478	3.74487e-08	209160_at	AKR1C3	7.52459	4.42046e-08	211149_at	UTY	6.66968	5.36795e-17
218656_s_at	LHFP	9.76884	2.34325e-11	244741_s_at	ZNF667-AS1	7.36755	2.6875e-08	217712_at	---	6.58628	4.78383e-12
228949_at	WLS	9.64009	1.81721e-09	1556821_x_at	DLEU2	7.30888	6.27747e-12	228462_at	IRX2	6.49103	1.53015e-06
207063_at	NCRNA00185 /// TTTY14	9.03793	4.29322e-16	212706_at	LOC102724229 /// RASA4 /// RASA4B	7.29105	3.49292e-10	236519_at	C9orf135	6.42572	1.16903e-08
207345_at	FST	8.95087	1.67097e-08	207345_at	FST	7.28737	7.29531e-08	201464_x_at	JUN	6.37171	0.00108354
230061_at	TM4SF18	8.80282	4.91508e-09	239280_at	RP11-486G15.2	7.25925	2.67256e-10	206115_at	EGR3	6.25184	0.00552912
221958_s_at	WLS	8.74884	9.71302e-08	209840_s_at	LRRN3	7.2443	7.68463e-08	1560395_at	---	6.21291	7.36506e-08
228950_s_at	WLS	8.31224	1.4721e-07	225540_at	MAP2	7.23484	1.73709e-08	201432_at	CAT	6.13975	4.8058e-07
213139_at	SNAI2	8.24322	9.68287e-09	202982_s_at	ACOT1 /// ACOT2	7.14102	5.45654e-13	239552_at	VWDE	6.07278	2.36564e-08
206291_at	NTS	8.21945	4.45703e-07	228950_s_at	WLS	7.12842	4.29844e-07	235940_at	C9orf64	5.90283	2.71174e-07
209840_s_at	LRRN3	8.20294	3.11217e-08	210239_at	IRX5	6.8735	0.00124087	1564838_a_at	LOC151760	5.85146	1.49193e-08
1567183_s_at	AC069277.2 /// AF279782	8.16466	1.90812e-11	242770_at	LOC642236	6.83326	2.8889e-12	211990_at	HLA-DPA1	5.81855	1.23578e-11
231793_s_at	CAMK2D	8.09607	2.00928e-11	235599_at	LINC01139	6.66778	1.64971e-07	205249_at	EGR2	5.81786	0.0003835
231776_at	EOMES	8.08992	2.82738e-05	224370_s_at	CAPS2	6.56147	9.0635e-08	242346_x_at	---	5.77103	4.49359e-05
221019_s_at	COLEC12	8.02627	1.92938e-07	229399_at	CCDC186	6.54036	2.62087e-13	233518_at	---	5.70633	3.15817e-11
207447_s_at	MGAT4C	7.8725	1.48834e-09	224568_x_at	MALAT1	6.46906	1.39605e-07	65588_at	SNHG17	5.64759	6.49515e-11
219179_at	DACT1	7.53986	3.57466e-06	235593_at	ZEB2	6.41595	1.73631e-06	1559503_a_at	LOC441666	5.62152	1.70894e-12
235940_at	C9orf64	7.51801	4.22329e-08	236179_at	CDH11	6.41002	2.70249e-07	219993_at	SOX17	5.60681	2.34608e-05
1557122_s_at	GABRB2	7.51314	4.06472e-08	238661_at	MIR124-2HG	6.4039	8.0459e-06	36711_at	MAFF	5.57935	0.00122553
1552487_a_at	BNC1	7.50741	7.23495e-05	1557383_a_at	RP5-1092A3.4	6.40205	1.73509e-07	223529_at	SYT4	5.57368	4.24837e-05
1559503_a_at	LOC441666	7.491	1.22739e-13	1563022_at	CCDC160	6.38478	3.29433e-10	1558525_at	AK097453	5.48311	3.12054e-11
211149_at	UTY	7.35465	2.2068e-17	229485_x_at	SHISA3	6.35417	3.60004e-06	239858_at	---	5.45295	5.10102e-06
228489_at	TM4SF18	7.34249	7.5389e-09	205029_s_at	FABP7	6.32804	1.66784e-07	221378_at	CER1	5.37746	0.000333034
214131_at	TXLNGY	7.19809	4.81507e-12	209841_s_at	LRRN3	6.32298	8.95147e-07	215193_x_at	HLA-DQB1 /// HLA-DRB1 /// HLA-DRB3 /// HLA-DRB4 /// LOC100996809 /// LOC101060835	5.30992	1.32689e-09
219814_at	MBNL3	7.16227	8.92014e-10	1555892_s_at	PSMD5-AS1	6.17058	8.66576e-12	225857_s_at	SNHG17	5.29405	1.42539e-10
202982_s_at	ACOT1 /// ACOT2	6.88687	7.49938e-13	231828_at	PSMD5-AS1	6.11434	3.49411e-10	211654_x_at	HLA-DQB1	5.2667	5.1544e-10
225540_at	MAP2	6.87617	2.57542e-08	231875_at	KIF21A	6.0598	5.48303e-08	201465_s_at	JUN	5.21446	0.000610793
243756_at	---	6.87385	2.62013e-05	228915_at	DACH1	6.01765	2.60091e-06	1557302_at	ZNF585B	5.21438	9.6003e-07
210875_s_at	LOC100996668 /// ZEB1	6.86684	3.96348e-10	232238_at	ASPM	5.96382	1.41825e-09	1554125_a_at	NLGN4Y	5.02636	6.23784e-15
223673_at	RFX4	6.85624	7.63724e-06	1570515_a_at	FILIP1	5.92093	5.88268e-06	243610_at	C9orf135	4.85671	3.38644e-05
209120_at	NR2F2	6.8535	0.000515222	1559360_at	---	5.84572	1.2101e-09	242344_at	GABRB2	4.84652	6.87231e-05
235599_at	LINC01139	6.77241	1.46624e-07	232701_at	---	5.77815	1.51522e-08	225043_at	SLC15A4	4.8458	6.33365e-10
236519_at	C9orf135	6.55323	9.95074e-09	206670_s_at	GAD1	5.67823	2.21514e-06	212998_x_at	HLA-DQB1 /// LOC101060835	4.81036	1.84309e-05
206026_s_at	TNFAIP6	6.54221	4.47587e-09	205809_s_at	WASL	5.64323	1.44654e-12	1563494_at	---	4.73407	2.38966e-06
244774_at	PHACTR2	6.47347	5.22818e-13	202770_s_at	CCNG2	5.61712	3.41304e-07	206528_at	TRPC6	4.65618	1.0917e-05
205990_s_at	WNT5A	6.44348	1.23896e-07	219387_at	CCDC88A	5.6113	3.78979e-12	242133_s_at	LOC645166 /// LOC654342	4.54233	7.09549e-09
219387_at	CCDC88A	6.34017	1.18762e-12	228218_at	LSAMP	5.58656	1.08443e-11	206363_at	MAF	4.409	1.17988e-07
209318_x_at	PLAGL1	6.33412	5.75818e-08	206140_at	LHX2	5.53594	0.000193977	232193_at	GSTT1	4.33127	1.09208e-11
217712_at	---	6.3126	7.01977e-12	228529_at	LSM8	5.52243	1.53273e-10	234652_at	---	4.22444	3.1302e-12
209841_s_at	LRRN3	6.26995	9.52882e-07	214920_at	THSD7A	5.50906	4.13736e-06	221019_s_at	COLEC12	4.22194	2.44718e-05
203708_at	PDE4B	6.24445	3.33245e-06	219179_at	DACT1	5.48731	2.94512e-05	219466_s_at	APOA2	4.20656	0.000378122
232453_at	---	6.21785	1.00866e-07	203640_at	MBNL2	5.4571	1.15489e-10	1569469_a_at	LHX8	4.18814	0.00540051
205029_s_at	FABP7	6.1694	2.03498e-07	237116_at	LOC646903	5.44478	1.47939e-10	220053_at	GDF3	4.1405	3.32532e-05
217404_s_at	COL2A1	6.14576	3.90236e-08	241998_at	C2orf80	5.44404	3.01514e-05	209101_at	CTGF	4.09912	0.000446127
221730_at	COL5A2	6.10116	1.11093e-06	209197_at	SYT11	5.42159	1.88777e-07	202274_at	ACTG2	4.08468	3.04623e-05
207893_at	SRY	6.08975	9.87336e-10	242344_at	GABRB2	5.41304	3.19156e-05	221841_s_at	KLF4	4.0376	0.00423556
214920_at	THSD7A	6.07587	1.99435e-06	231130_at	FKBP7	5.39036	2.43709e-10	209348_s_at	MAF	3.95394	6.27014e-05
203789_s_at	SEMA3C	6.06576	3.87176e-08	205501_at	PDE10A	5.37279	7.72034e-07	217404_s_at	COL2A1	3.94342	2.04905e-06
217028_at	CXCR4	6.05545	3.16014e-06	214632_at	NRP2	5.34785	6.77651e-09	1555938_x_at	VIM	3.93635	0.00104268
213241_at	PLXNC1	6.04397	2.34833e-06	222844_s_at	SRR	5.29598	2.73816e-15	222356_at	---	3.92589	5.21404e-05
219250_s_at	FLRT3	6.03864	0.000140069	209318_x_at	PLAGL1	5.29182	2.54851e-07	207558_s_at	PITX2	3.86244	0.00226944
222108_at	AMIGO2	5.96209	1.04188e-08	238009_at	SOX5	5.29061	8.6757e-07	211922_s_at	CAT	3.83224	2.03032e-10
243610_at	C9orf135	5.94897	7.91226e-06	1568951_at	LOC145783 /// ZNF280D	5.28121	5.62173e-15	206026_s_at	TNFAIP6	3.82805	6.38092e-07
221841_s_at	KLF4	5.94518	0.000563857	219895_at	TMEM255A	5.27386	2.06019e-05	243367_at	---	3.81429	4.93269e-11
1560395_at	---	5.94057	1.0596e-07	237472_at	SOX1	5.24388	0.00163364	213492_at	COL2A1	3.78106	1.09698e-05
224994_at	CAMK2D	5.91011	2.58441e-10	229225_at	NRP2	5.24038	5.6328e-06	210764_s_at	CYR61	3.71923	0.00333801
227399_at	VGLL3	5.89587	2.57934e-07	211559_s_at	CCNG2	5.23973	3.99376e-08	240038_at	---	3.71907	0.00224008
221378_at	CER1	5.79768	0.00021546	229072_at	RAB30	5.23619	6.23442e-10	229797_at	MCOLN3	3.71077	0.00249843
229399_at	CCDC186	5.70513	9.54745e-13	221683_s_at	CEP290	5.22902	8.26514e-11	238990_x_at	TRIM61	3.67657	2.98403e-12
222853_at	FLRT3	5.69949	0.000180021	229638_at	IRX3	5.22489	0.00048199	201289_at	CYR61	3.6293	0.00197939
206528_at	TRPC6	5.68686	2.29518e-06	241234_at	LOC100506797	5.21932	9.74582e-13	205547_s_at	TAGLN	3.61119	0.00350329
207173_x_at	CDH11	5.61972	8.16442e-07	235183_at	FILIP1	5.18212	8.92348e-07	203872_at	ACTA1	3.54405	0.00646149
228642_at	HOTAIRM1	5.52213	1.68645e-05	229160_at	MUM1L1	5.15903	2.64143e-08	1552487_a_at	BNC1	3.52033	0.0050315
226989_at	RGMB	5.49655	2.74898e-07	1569472_s_at	TTC3 /// TTC3P1	5.08757	1.12805e-13	209312_x_at	HLA-DQB1 /// HLA-DRB1 /// HLA-DRB4 /// HLA-DRB5 /// LOC100996809 /// LOC101060835	3.51483	1.77061e-09
224568_x_at	MALAT1	5.47465	5.27455e-07	223673_at	RFX4	5.08084	5.69037e-05	217728_at	S100A6	3.50585	0.00237992
1569290_s_at	GRIA3	5.45052	1.95627e-10	222288_at	---	5.05476	1.31953e-06	201427_s_at	SEPP1	3.48855	0.00052997
201427_s_at	SEPP1	5.41001	2.1653e-05	227624_at	TET2	5.03677	1.00009e-10	241510_at	PLSCR2	3.46916	0.000823074
239858_at	---	5.40436	5.45677e-06	211959_at	IGFBP5	4.99244	9.48719e-05	40284_at	FOXA2	3.46608	0.000104172
225061_at	DNAJA4	5.38691	1.27839e-12	236524_at	---	4.9919	1.10498e-08	206675_s_at	SKIL	3.45501	4.23041e-05
210809_s_at	POSTN	5.34928	0.00198442	243756_at	---	4.98244	0.00019503	1554036_at	ZBTB24	3.43924	0.000103061
228555_at	CAMK2D	5.33518	3.07902e-14	229533_x_at	ZNF680	4.95398	8.16201e-06	228964_at	PRDM1	3.39332	0.000383448
209392_at	ENPP2	5.32088	9.28318e-07	1558747_at	SMCHD1	4.94703	5.49995e-09	1557122_s_at	GABRB2	3.3918	3.32414e-05
236179_at	CDH11	5.30977	1.19025e-06	218469_at	GREM1	4.89735	0.000104575	200799_at	HSPA1A /// HSPA1B	3.3347	0.00266994
207558_s_at	PITX2	5.30826	0.000353315	204948_s_at	FST	4.89407	1.40302e-07	207574_s_at	GADD45B	3.27264	0.000314221
227195_at	ZNF503	5.29695	3.5437e-05	211081_s_at	MAP4K5	4.88297	1.33084e-11	202768_at	FOSB	3.23568	0.000273576
225173_at	ARHGAP18	5.29547	6.43193e-09	235009_at	BOD1L1	4.87776	1.38283e-10	200800_s_at	HSPA1A /// HSPA1B /// HSPA1L	3.23283	0.00276208
229085_at	LRRC3B	5.25352	3.72508e-05	222171_s_at	PKNOX2	4.86455	2.01071e-08	239624_at	LOC102724689	3.18721	3.78028e-06
240231_at	---	5.25335	6.94438e-05	223940_x_at	MALAT1	4.86429	1.57595e-06	230916_at	NODAL	3.17899	4.70671e-05
1555938_x_at	VIM	5.24908	0.000169823	235798_at	TMEM170B	4.84483	1.44644e-07	225809_at	PARM1	3.16884	0.000195959
241938_at	QKI	5.21297	2.43991e-07	238360_s_at	LINC00672	4.84468	5.20758e-10	59433_at	LOC102725263 /// LOC389906	3.14111	5.58927e-07
229072_at	RAB30	5.20008	6.66782e-10	214591_at	KLHL4	4.83734	8.94278e-05	1554299_at	NPAS4	3.13794	0.00168487
226939_at	CPEB2	5.19167	1.41254e-09	203140_at	BCL6	4.82378	7.23955e-05	239288_at	TNIK	3.13742	1.48037e-06
233518_at	---	5.16169	8.41605e-11	1557227_s_at	TPR	4.80809	3.60863e-11	206243_at	TIMP4	3.13049	3.30392e-05
219993_at	SOX17	5.15745	4.17747e-05	230319_at	---	4.79392	0.000161233	217287_s_at	TRPC6	3.12777	8.93083e-05
206140_at	LHX2	5.15056	0.000298992	229986_at	ZNF717	4.7931	8.48518e-11	212764_at	LOC100996668 /// ZEB1	3.11102	3.14585e-05
205814_at	GRM3	5.07773	1.41093e-06	231898_x_at	SOX2-OT	4.78484	0.000301477	209457_at	DUSP5	3.10522	0.0035179
229986_at	ZNF717	5.0645	4.80108e-11	215073_s_at	NR2F2	4.73321	4.2567e-05	206984_s_at	RIT2	3.10314	2.74415e-05
228390_at	RAB30	5.0043	1.04833e-10	231793_s_at	CAMK2D	4.72147	2.54452e-09	213592_at	APLNR	3.09616	0.00012317
213894_at	THSD7A	4.92533	2.30314e-05	241721_at	---	4.70836	3.76959e-09	201939_at	PLK2	3.09127	0.00223256
236281_x_at	HTR7	4.88742	7.45399e-07	207173_x_at	CDH11	4.70194	3.49881e-06	230438_at	TBX15	3.06151	7.37762e-06
1569469_a_at	LHX8	4.88289	0.00255518	230561_s_at	KANSL1L	4.68179	5.73789e-07	222108_at	AMIGO2	3.05534	7.60569e-06
205609_at	ANGPT1	4.87756	9.22419e-05	208151_x_at	DDX17	4.67481	1.86093e-16	227810_at	ZNF558	3.03728	4.22692e-05
218469_at	GREM1	4.87574	0.000107747	212956_at	TBC1D9	4.66231	1.01639e-10	210472_at	MT1G	3.03217	0.00764822
65588_at	SNHG17	4.84808	2.93785e-10	205381_at	LRRC17	4.63591	1.29492e-06	236571_at	---	3.01089	0.000555236
235009_at	BOD1L1	4.84467	1.48364e-10	223384_s_at	TRIM4	4.63466	4.81803e-09	221729_at	COL5A2	2.98801	0.000274795
237449_at	SP8	4.83435	0.000958376	227478_at	SETBP1	4.61907	2.82597e-07	229794_at	ZNF585A	2.97797	1.12143e-06
209373_at	MALL	4.8144	1.76154e-09	205030_at	FABP7	4.61004	4.95475e-07	1555827_at	CCNL1	2.97709	0.00200359
214803_at	CDH6	4.8082	8.27139e-05	240365_at	LINC00669	4.60949	2.39396e-11	213281_at	JUN	2.97654	9.19396e-05
1556821_x_at	DLEU2	4.8047	3.15152e-10	212843_at	NCAM1	4.60094	1.98113e-06	201041_s_at	DUSP1	2.97233	0.00158377
229498_at	MBNL3	4.79115	9.76766e-10	243521_at	ZXDA	4.59666	3.0898e-11	236551_at	ZNF311	2.94897	6.32665e-05
204948_s_at	FST	4.78666	1.71878e-07	229795_at	---	4.58779	2.75846e-05	216376_x_at	KALP /// KALP	2.94524	2.82968e-09
233536_at	ASXL3	4.77591	4.15412e-08	215768_at	---	4.58002	1.04309e-07	229103_at	LOC101929777 /// WNT3	2.9382	0.0047193
221683_s_at	CEP290	4.7474	2.21195e-10	219250_s_at	FLRT3	4.56541	0.000730656	243790_at	ZNF585A	2.9372	4.68125e-08
226534_at	KITLG	4.74207	2.96465e-06	221986_s_at	KLHL24	4.55576	2.35637e-05	227554_at	MAGI2-AS3	2.93466	8.6606e-09
1553423_a_at	SLFN13	4.72795	1.27199e-10	228390_at	RAB30	4.55523	2.79704e-10	211600_at	PTPRO	2.93066	2.31615e-05
225056_at	SIPA1L2	4.71461	6.14885e-11	203485_at	RTN1	4.52156	1.46711e-05	244774_at	PHACTR2	2.89922	5.40518e-09
1568951_at	LOC145783 /// ZNF280D	4.70482	1.97011e-14	1562194_at	---	4.51077	1.46478e-06	203243_s_at	PDLIM5	2.89241	9.20727e-09
244519_at	ASXL1	4.66672	4.24063e-11	207447_s_at	MGAT4C	4.50854	1.76648e-07	228339_at	ECSCR	2.88977	2.85548e-05
220065_at	TNMD	4.66503	3.86834e-07	242422_at	G3BP1	4.50579	1.33835e-08	229978_at	SHISA9	2.88592	6.63662e-05
214841_at	CNIH3	4.65942	3.19652e-08	222790_s_at	RSBN1	4.50339	1.43236e-08	205290_s_at	BMP2	2.88575	0.00439282
1554287_at	TRIM4	4.64331	1.88632e-09	211844_s_at	NRP2	4.50139	9.46842e-07	229233_at	NRG3	2.87843	0.000503258
1569472_s_at	TTC3 /// TTC3P1	4.6329	3.12771e-13	226143_at	RAI1	4.49727	6.33813e-08	1559942_at	MDFIC	2.85655	3.10657e-07
218718_at	PDGFC	4.63072	6.88035e-10	200795_at	SPARCL1	4.4893	0.000559488	203304_at	BAMBI	2.85437	0.000987007
206502_s_at	INSM1	4.58997	3.74549e-05	207729_at	CDH9	4.48499	1.32589e-05	1557765_at	LINC01021	2.84887	0.00138555
227856_at	C4orf32	4.58972	3.78598e-09	236163_at	LIX1	4.4803	0.000545666	217591_at	SKIL	2.84336	0.00015911
228850_s_at	SLIT2	4.57607	1.74669e-08	206667_s_at	SCAMP1	4.47829	2.03195e-08	214079_at	DHRS2	2.8327	0.00609648
226143_at	RAI1	4.56683	5.45414e-08	229159_at	THSD7A	4.46708	0.000341534	218353_at	RGS5	2.82995	0.000109702
243367_at	---	4.56676	6.00552e-12	225062_at	LOC102724441 /// LOC102724951 /// LOC389831	4.46463	4.26932e-16	1557051_s_at	HOTAIRM1	2.82479	0.000190425
222303_at	---	4.55124	5.66593e-06	203153_at	IFIT1	4.45025	6.81443e-10	219465_at	APOA2	2.82218	0.00237529
229159_at	THSD7A	4.5462	0.000304676	227474_at	PAX8-AS1	4.43766	4.01065e-11	242806_at	---	2.8205	2.5939e-10
205030_at	FABP7	4.50936	6.0653e-07	1557545_s_at	RNF165	4.43211	6.10615e-06	203002_at	AMOTL2	2.80848	0.000165721
216917_s_at	SYCP1	4.50275	2.69457e-05	241955_at	HECTD1	4.42772	5.20687e-09	244867_at	---	2.78762	0.000465838
223631_s_at	C19orf33	4.47946	8.05183e-07	213056_at	FRMD4B	4.40048	2.18049e-10	243495_s_at	ZNF652	2.77941	3.78433e-08
1554125_a_at	NLGN4Y	4.46884	2.32697e-14	204359_at	FLRT2 /// LOC100506718	4.39675	2.80563e-05	244482_at	---	2.77408	3.49099e-07
211081_s_at	MAP4K5	4.46018	3.54432e-11	226847_at	FST	4.37732	5.31052e-06	230943_at	SOX17	2.77212	0.004933
218589_at	LPAR6	4.4534	5.24572e-05	213241_at	PLXNC1	4.37179	2.78506e-05	221730_at	COL5A2	2.76683	0.000771032
204731_at	TGFBR3	4.44179	2.89515e-08	213994_s_at	SPON1	4.36973	0.00034938	224975_at	NFIA	2.75891	0.00134863
205532_s_at	CDH6	4.42581	0.000526489	233819_s_at	LTN1	4.36431	1.10347e-10	1555724_s_at	TAGLN	2.73116	0.00513288
203767_s_at	STS	4.39299	7.64372e-08	238501_at	---	4.34468	2.10572e-10	228635_at	PCDH10	2.73115	0.000148463
203548_s_at	LPL	4.35397	1.4052e-05	235506_at	---	4.33656	4.2138e-08	206025_s_at	TNFAIP6	2.7112	3.07871e-06
206432_at	HAS2	4.35176	0.000991809	235775_at	TMTC2	4.33596	1.07613e-08	206783_at	FGF4	2.69036	2.32115e-05
221729_at	COL5A2	4.34586	1.02804e-05	205027_s_at	MAP3K8	4.33242	8.11042e-08	214639_s_at	HOXA1	2.6871	2.45414e-05
1559942_at	MDFIC	4.33941	2.01644e-09	239024_at	ZNF148	4.32568	3.96568e-09	212099_at	RHOB	2.68408	0.00750235
229103_at	LOC101929777 /// WNT3	4.2986	0.000376935	235653_s_at	THAP6	4.32198	3.32854e-10	214696_at	MIR22 /// MIR22HG	2.68358	0.00249145
217599_s_at	MDFIC	4.29605	3.0811e-09	222853_at	FLRT3	4.31647	0.000947086	235592_at	---	2.67221	0.00120865
209189_at	FOS	4.27671	0.0156807	242629_at	RAB3B	4.3141	4.0009e-07	243670_at	---	2.66992	2.96695e-09
201151_s_at	MBNL1	4.2726	8.10123e-09	206291_at	NTS	4.31285	4.66411e-05	222040_at	HNRNPA1	2.66877	0.000561146
230883_at	NXPH2	4.27092	0.000120356	222364_at	SLC44A1	4.30224	8.11095e-13	1569468_at	ZNF876P	2.66588	3.54386e-08
242133_s_at	LOC645166 /// LOC654342	4.26641	1.35866e-08	230645_at	FRMD3	4.29424	1.08227e-05	1552309_a_at	NEXN	2.64952	0.000914492
1569191_at	ZNF826P	4.23799	2.73275e-10	238865_at	PABPC4L	4.29363	5.41357e-07	244026_at	---	2.64812	0.00247259
211675_s_at	MDFIC	4.22529	7.03802e-11	217878_s_at	CDC27	4.28383	1.37635e-10	204081_at	NRGN	2.64544	5.02324e-08
226847_at	FST	4.20092	7.58878e-06	210015_s_at	MAP2	4.2816	2.02841e-07	1560258_a_at	CTB-92J24.2	2.64455	1.83834e-11
213094_at	GPR126	4.18923	0.000866099	202769_at	CCNG2	4.2702	1.06189e-07	217561_at	CALCA	2.63636	0.00194675
242918_at	NASP /// NASP	4.18428	1.39756e-10	209121_x_at	NR2F2	4.26537	1.56614e-05	230503_at	---	2.63262	0.00242852
242770_at	LOC642236	4.17913	3.86866e-10	206500_s_at	MIS18BP1	4.25566	1.76229e-11	235102_x_at	SNORD3A /// SNORD3B-1 /// SNORD3B-2 /// SNORD3C /// SNORD3D	2.62068	5.63475e-05
1558747_at	SMCHD1	4.16661	3.1173e-08	225046_at	LOC102724441 /// LOC102724951 /// LOC389831	4.25304	2.47459e-15	1569847_at	CGNL1 /// LOC101930344 /// LOC101930349	2.61247	5.56502e-08
222364_at	SLC44A1	4.15007	1.2418e-12	216109_at	MED13L	4.24525	8.45161e-08	1557143_at	CSMD2	2.60794	1.64571e-06
236359_at	SCN4B	4.14069	3.47108e-05	230061_at	TM4SF18	4.23787	1.88109e-06	228004_at	LINC00261	2.6072	7.97033e-05
238990_x_at	TRIM61	4.13316	6.90175e-13	235172_at	GABPB1-AS1	4.22806	4.07435e-08	233376_at	---	2.59342	0.000195897
1557051_s_at	HOTAIRM1	4.127	5.27216e-06	229178_at	PRTG	4.22549	6.31043e-10	210090_at	ARC	2.59224	7.97768e-05
234563_at	---	4.1139	4.98992e-06	238536_at	---	4.22035	8.37669e-10	233536_at	ASXL3	2.59181	3.16539e-05
212758_s_at	LOC100996668 /// ZEB1	4.10663	7.38733e-08	235535_x_at	FRG1 /// FRG1B /// LOC100134091 /// LOC100289097 /// LOC101930278 /// LOC101930531 /// LOC102724923	4.20492	8.76264e-09	210495_x_at	FN1	2.58916	8.68243e-06
233819_s_at	LTN1	4.10375	2.2152e-10	236105_at	ZBTB10	4.20422	6.58258e-10	218656_s_at	LHFP	2.58124	1.07896e-05
208818_s_at	COMT	4.09846	1.98594e-09	213269_at	ZNF248	4.20249	3.06773e-08	218723_s_at	RGCC	2.58049	0.00702957
231875_at	KIF21A	4.08894	1.77056e-06	209198_s_at	SYT11	4.20115	6.70804e-07	226534_at	KITLG	2.57843	0.000740143
1555733_s_at	AP1S3	4.08702	4.99765e-08	241017_at	RPL31 /// TBC1D8	4.17906	3.43267e-07	216442_x_at	FN1	2.57493	1.65063e-05
206777_s_at	CRYBB2 /// CRYBB2P1	4.08608	1.72495e-15	239913_at	SLC10A4	4.17659	0.00122813	212464_s_at	FN1	2.57287	1.32163e-05
201012_at	ANXA1	4.08203	0.00410389	232606_at	ANK2	4.17063	3.89657e-07	203096_s_at	RAPGEF2	2.57253	1.44425e-10
202767_at	ACP2	4.0652	5.6537e-11	1560739_a_at	---	4.15874	5.13833e-10	220317_at	LOC101927965 /// LRAT	2.56751	2.01652e-06
232628_at	---	4.06406	1.60117e-06	230904_at	FSD1L	4.1566	7.86363e-07	227856_at	C4orf32	2.55857	3.98736e-06
225016_at	APCDD1	4.04842	5.0356e-06	205413_at	MPPED2	4.14356	1.15457e-05	204670_x_at	HLA-DRB1 /// HLA-DRB4 /// LOC100996809	2.54526	4.15984e-05
240259_at	FLRT2 /// LOC100506718 /// LOC102724348	4.042	7.45972e-06	244008_at	PARP8	4.14221	3.91417e-06	214841_at	CNIH3	2.54314	2.70936e-05
220053_at	GDF3	4.02914	4.15512e-05	209398_at	HIST1H1C	4.1404	1.59355e-09	211719_x_at	FN1	2.54193	4.43494e-05
204602_at	DKK1	4.02204	0.00621507	233814_at	EFNA5	4.13659	6.25051e-06	225767_at	RNA45S5	2.53467	0.000408265
225857_s_at	SNHG17	4.01562	2.61669e-09	213268_at	CAMTA1	4.13394	2.07094e-07	205627_at	CDA	2.53117	0.000186414
210839_s_at	ENPP2	4.01035	7.28217e-07	234269_at	---	4.13336	0.000596611	236550_s_at	ZNF311	2.52756	0.000655591
206581_at	BNC1	4.00846	3.64857e-06	1558404_at	LINC00622	4.12031	1.10834e-06	1552787_at	HELB	2.52529	4.06589e-09
215392_at	---	3.9982	1.56928e-08	242586_at	FSD1L	4.1199	4.99375e-07	228642_at	HOTAIRM1	2.52221	0.00562985
201278_at	DAB2 /// LOC101926921	3.99738	1.17736e-06	205330_at	MN1	4.11115	1.50585e-05	233223_at	---	2.51341	2.2722e-05
239571_at	---	3.98478	5.75709e-13	236698_at	DYNC1I2	4.10919	1.64508e-08	236244_at	---	2.502	1.61341e-06
201860_s_at	PLAT	3.98009	1.46496e-05	214036_at	EFNA5	4.09979	6.81647e-08	227674_at	ZNF585A	2.49917	6.16192e-06
244741_s_at	ZNF667-AS1	3.97716	4.72542e-06	229359_at	ASXL2	4.08955	8.11584e-08	1552365_at	SCIN	2.49586	0.000765488
205795_at	NRXN3	3.96864	1.58864e-08	227481_at	CNKSR3	4.08914	3.16938e-09	221935_s_at	EOGT	2.49561	0.000125106
241970_at	---	3.9423	6.90113e-05	232182_at	LOC286272	4.08871	3.09201e-08	229327_s_at	---	2.49164	0.00379736
217591_at	SKIL	3.91754	7.3535e-06	202599_s_at	NRIP1	4.0789	4.22261e-08	229654_at	---	2.47579	1.49918e-06
1557227_s_at	TPR	3.9136	3.60588e-10	209741_x_at	SCAPER	4.07612	1.09303e-10	1560562_a_at	ZNF677	2.47429	1.21087e-07
210015_s_at	MAP2	3.90721	5.07973e-07	1556216_s_at	BC042372 /// RP11-45P15.4	4.06975	5.39854e-09	1554602_at	RBM8A	2.47035	2.73684e-05
231930_at	ELMOD1 /// LOC643923	3.90706	6.03713e-05	227152_at	KIAA1551	4.06701	1.71395e-09	229553_at	PGM2L1	2.4651	1.74204e-05
1555900_at	DCTN5	3.89459	2.75468e-12	213894_at	THSD7A	4.06632	9.80061e-05	232935_at	AK021977	2.46345	0.00132852
205381_at	LRRC17	3.88231	6.45129e-06	220327_at	VGLL3	4.06623	2.71842e-05	1554053_at	SPTLC1	2.45527	0.000941252
1559360_at	---	3.87219	7.13497e-08	239205_s_at	CR1 /// CR1L	4.05903	0.000142323	206581_at	BNC1	2.44657	0.000506053
224975_at	NFIA	3.87196	8.29134e-05	226989_at	RGMB	4.05775	3.93646e-06	243189_at	NRF1	2.44628	4.55136e-06
206984_s_at	RIT2	3.86136	3.08148e-06	228425_at	PAX8-AS1	4.05719	4.94072e-09	214349_at	---	2.44406	5.91703e-06
218468_s_at	GREM1	3.85641	0.000430888	240382_at	LOC101928076	4.0529	8.09222e-06	231292_at	EID3	2.43623	1.97542e-06
227198_at	AFF3	3.85271	1.38538e-06	1570507_at	SCAF11	4.04749	6.16438e-08	201631_s_at	IER3	2.4327	0.00807251
228964_at	PRDM1	3.84778	0.000143198	222791_at	RSBN1	4.04043	6.22931e-08	237034_at	---	2.42986	0.00109583
228377_at	KLHL14	3.81019	0.0025296	229274_at	GNAS	4.04014	3.27175e-06	220327_at	VGLL3	2.42602	0.0024307
214012_at	ERAP1	3.78196	4.72224e-07	242975_s_at	---	4.03903	8.74116e-07	204998_s_at	ATF5	2.41736	0.00157888
236517_at	MEGF10	3.77266	0.000141733	219204_s_at	SRR	4.03814	3.44754e-10	232392_at	SRSF3	2.41009	0.00148864
203640_at	MBNL2	3.77254	5.8152e-09	229732_at	ZNF823	4.0378	1.49363e-08	203548_s_at	LPL	2.40792	0.00244566
229359_at	ASXL2	3.77093	1.919e-07	223588_at	THAP2	4.03306	2.55385e-05	204999_s_at	ATF5	2.40446	0.00458449
208003_s_at	NFAT5	3.76861	1.49447e-06	1556646_at	DCTN5	4.02953	4.23906e-13	204513_s_at	ELMO1	2.40431	9.27083e-09
215992_s_at	RAPGEF2	3.76165	5.364e-10	242851_at	KIAA1919	4.02116	1.05118e-11	237023_at	---	2.39657	4.45791e-07
36711_at	MAFF	3.7603	0.00854426	227198_at	AFF3	4.02115	9.07065e-07	236140_at	GCLM	2.39605	8.92982e-07
1569854_at	---	3.75784	0.000198056	224848_at	CDK6	4.01934	1.98775e-07	205463_s_at	PDGFA	2.39308	0.00037632
232238_at	ASPM	3.75503	1.36049e-07	224994_at	CAMK2D	4.01785	1.23607e-08	202149_at	NEDD9	2.3894	6.37633e-06
214157_at	GNAS	3.74797	2.46424e-05	1558388_a_at	UG0898H09	4.01382	0.000254511	210112_at	HPS1	2.38422	3.60446e-06
240815_at	---	3.74783	3.73224e-06	205578_at	ROR2	3.99386	1.88951e-06	1565579_at	---	2.38122	1.31407e-06
206670_s_at	GAD1	3.74003	6.33829e-05	202935_s_at	SOX9	3.99107	2.51776e-06	213139_at	SNAI2	2.38084	0.00068614
235653_s_at	THAP6	3.73777	1.77241e-09	229778_at	SPX	3.98724	7.31819e-08	224518_s_at	ZNF559	2.38058	1.9957e-06
241803_s_at	LOC101928102 /// LOC102723678 /// LOC102723709	3.73382	7.08337e-05	208818_s_at	COMT	3.98529	2.72334e-09	208306_x_at	HLA-DRB1 /// HLA-DRB1	2.37715	5.10913e-06
236545_at	---	3.72916	1.70725e-06	238584_at	IQCA1	3.97805	0.000216429	1553613_s_at	FOXC1	2.37655	8.01584e-06
236219_at	SLC35G1	3.72538	2.38946e-07	203789_s_at	SEMA3C	3.97762	1.69981e-06	214110_s_at	LOC645166 /// LOC654342	2.37134	0.000610088
212099_at	RHOB	3.71765	0.000831403	242918_at	NASP /// NASP	3.96879	2.58054e-10	244669_at	SNORD50A /// SNORD50B	2.36456	0.000288583
235874_at	PRSS35	3.71761	0.000269108	230664_at	H2BFXP	3.9674	2.38131e-12	240135_x_at	---	2.3554	0.000197825
222877_at	NRP2	3.71333	0.000147986	210630_s_at	RAD52	3.95977	1.9648e-09	209212_s_at	KLF5	2.35477	0.000819173
222586_s_at	OSBPL11	3.71087	5.32708e-10	229193_at	LUC7L3	3.95973	2.24837e-06	229830_at	---	2.35075	0.00122107
205278_at	GAD1	3.70735	0.000708754	239571_at	---	3.95594	6.29959e-13	238417_at	PGM2L1	2.34851	1.50217e-05
1557217_a_at	FANCB	3.69742	7.64534e-10	226137_at	ZFHX3	3.95515	1.45466e-09	209304_x_at	GADD45B	2.33588	2.49137e-05
1556283_s_at	FGFR1OP2	3.69546	1.36003e-12	224851_at	CDK6	3.95375	1.06835e-06	1555832_s_at	KLF6	2.3349	0.0032345
201466_s_at	JUN	3.69299	0.0152348	1557217_a_at	FANCB	3.9511	3.44664e-10	200621_at	CSRP1	2.33413	0.000208884
233575_s_at	TLE4	3.69247	7.9484e-07	1555900_at	DCTN5	3.94969	2.31435e-12	201163_s_at	IGFBP7	2.33165	0.00425201
241457_at	---	3.69032	5.22409e-07	229774_at	CXXC4	3.94687	9.74751e-09	201195_s_at	SLC7A5	2.32907	0.000842703
228128_x_at	PAPPA	3.68743	0.00327535	212113_at	ATXN7L3B	3.9454	1.73303e-09	232453_at	---	2.32072	0.00100461
228830_s_at	ATF7	3.68448	1.19437e-09	1552680_a_at	CASC5	3.93655	2.48652e-09	226103_at	NEXN	2.32042	0.00653463
233587_s_at	SIPA1L2	3.68385	1.84183e-08	228377_at	KLHL14	3.93505	0.00209657	241708_at	DOCK1	2.31653	5.57807e-05
1556646_at	DCTN5	3.67881	1.34379e-12	210073_at	ST8SIA1	3.92456	2.47458e-05	202974_at	MPP1	2.31639	7.17202e-05
241955_at	HECTD1	3.67789	3.96467e-08	212353_at	SULF1	3.92253	0.00016696	1555977_at	MYL12A	2.31504	4.90748e-08
235845_at	SP5	3.66945	0.00142413	238129_s_at	FZD2	3.91416	5.37914e-08	1553661_a_at	HUS1B	2.31183	1.06114e-06
229272_at	FNBP4	3.66779	5.02995e-10	227940_at	LOC339803	3.91285	6.84238e-09	228153_at	RNF144B	2.3115	8.14621e-05
201426_s_at	VIM	3.66399	1.7689e-11	1553225_s_at	ZNF75D	3.90734	4.45949e-08	239247_at	---	2.30783	2.57585e-05
211212_s_at	ORC5	3.66097	5.68645e-10	240146_at	---	3.90548	1.5419e-07	1564837_at	LOC151760	2.30664	0.00043729
231969_at	STOX2	3.65846	1.0556e-06	228643_at	RAB30-AS1	3.89968	1.27956e-10	208960_s_at	KLF6	2.29741	0.00220435
212843_at	NCAM1	3.65821	1.5635e-05	239515_at	---	3.8986	3.78443e-11	1569335_a_at	STRA6	2.29721	3.50407e-05
207002_s_at	PLAGL1	3.65407	0.000126089	230180_at	DDX17	3.89753	9.93281e-09	230392_at	---	2.29609	0.000339488
221135_s_at	ASTE1	3.65397	3.6785e-10	1553423_a_at	SLFN13	3.89723	1.08763e-09	203029_s_at	PTPRN2	2.29481	0.00242891
232752_at	LOXL1-AS1	3.65074	0.000126103	204918_s_at	MLLT3	3.8952	2.94201e-07	1558444_at	DQ592442	2.28893	1.41547e-06
230008_at	THSD7A	3.64314	6.10714e-05	228986_at	OSBPL8	3.87089	7.21343e-11	1569867_at	EME2	2.28583	1.03065e-05
209160_at	AKR1C3	3.64272	1.83593e-05	1556527_a_at	---	3.86661	1.92384e-08	224606_at	KLF6	2.28182	0.00287132
223503_at	TMEM163	3.63917	0.000105216	220129_at	CCDC169-SOHLH2 /// SOHLH2	3.85253	1.38895e-06	203549_s_at	LPL	2.28137	0.0024071
235803_at	---	3.63837	1.70383e-05	219355_at	CXorf57	3.83602	3.58455e-07	212909_at	LYPD1	2.2797	0.00156349
210762_s_at	DLC1	3.63195	0.000260116	218793_s_at	SCML1	3.835	5.13328e-07	208961_s_at	KLF6	2.27354	0.00112118
235004_at	RBM24	3.62787	3.97093e-05	238073_at	ELAVL4	3.83351	9.42807e-05	215206_at	---	2.26868	0.0071423
237305_at	---	3.62488	5.36232e-07	239046_at	---	3.83214	3.39241e-08	216902_s_at	RRN3 /// RRN3P1 /// RRN3P2	2.26847	1.51496e-05
239210_at	LOC102724387	3.62478	3.3774e-07	215012_at	ZNF451	3.8285	2.0339e-07	226099_at	ELL2	2.26089	0.000224667
225019_at	CAMK2D	3.60648	2.14198e-09	223229_at	UBE2T	3.81119	2.20543e-13	244454_at	---	2.25783	1.66109e-06
236524_at	---	3.60635	3.10318e-07	208003_s_at	NFAT5	3.80884	1.34258e-06	205975_s_at	HOXD1	2.25577	3.14051e-05
216278_at	---	3.59307	3.12353e-06	218468_s_at	GREM1	3.80497	0.000473775	240436_at	MIPEPP3	2.24733	8.19392e-10
220108_at	GNA14	3.58759	9.04777e-06	228293_at	DEPDC7	3.79506	1.22338e-05	203657_s_at	CTSF	2.24552	1.64305e-06
242629_at	RAB3B	3.58436	2.52794e-06	225990_at	BOC	3.79448	1.31152e-05	239923_at	---	2.24545	0.00322264
242836_at	---	3.58349	0.000178123	203295_s_at	ATP1A2	3.79332	1.32027e-06	AFFX-M27830_M_at	---	2.24349	2.44082e-06
230876_at	ZNF883	3.57926	4.51215e-10	216917_s_at	SYCP1	3.79294	0.000104891	242767_at	LMCD1	2.24174	0.00166521
218435_at	DNAJC15	3.57479	1.4321e-11	225173_at	ARHGAP18	3.79106	1.82433e-07	235086_at	THBS1	2.22963	0.00192818
237802_at	XKR4	3.57183	3.54907e-05	236429_at	ZNF83	3.78786	9.62907e-08	220065_at	TNMD	2.2283	0.000785767
224851_at	CDK6	3.56591	3.02267e-06	238069_at	LOC101927365	3.78699	8.3269e-10	219267_at	GLTP	2.22352	0.000133431
228986_at	OSBPL8	3.56442	2.01987e-10	218656_s_at	LHFP	3.78456	1.1124e-07	223666_at	SNX5	2.22073	0.0039224
241722_x_at	---	3.55901	1.3788e-07	213425_at	WNT5A	3.7837	3.65215e-05	1562527_at	LOC441666	2.22035	3.06566e-05
242975_s_at	---	3.55846	3.11599e-06	239903_at	TPBG	3.78203	0.000143476	241843_at	EIF5 /// SNORA28	2.21493	0.000293005
202766_s_at	FBN1	3.55528	0.000330857	218430_s_at	RFX7	3.77758	4.07254e-10	239677_at	---	2.21443	3.52738e-09
243361_at	SREK1	3.55407	7.49011e-11	205280_at	GLRB	3.76932	9.97273e-08	220266_s_at	KLF4	2.20742	0.000607176
212353_at	SULF1	3.55329	0.000354579	226665_at	AHSA2	3.75913	2.7041e-05	229749_at	ANO4	2.20385	2.81781e-07
225062_at	LOC102724441 /// LOC102724951 /// LOC389831	3.53775	8.25463e-15	227943_at	RP11-196G18.24	3.75505	0.000453518	202831_at	GPX2	2.20055	3.77473e-07
213684_s_at	PDLIM5	3.51915	4.52938e-05	237291_at	PRORSD1P	3.75421	4.93747e-05	222184_at	LINC00965	2.19902	1.63929e-07
224848_at	CDK6	3.50111	8.59705e-07	205140_at	FPGT	3.74742	1.19915e-09	216867_s_at	PDGFA	2.19759	0.000840796
244482_at	---	3.49967	1.72259e-08	218783_at	INTS7	3.74326	2.43709e-06	235419_at	---	2.1974	0.00163758
237291_at	PRORSD1P	3.49727	9.08353e-05	232914_s_at	SYTL2	3.73963	9.76434e-06	228489_at	TM4SF18	2.19326	0.000872335
217208_s_at	DLG1	3.48769	1.79403e-08	211022_s_at	ATRX	3.73551	2.27113e-07	231746_at	MIXL1	2.1922	0.00246135
218723_s_at	RGCC	3.48719	0.000827032	205472_s_at	DACH1	3.72295	2.06366e-06	212956_at	TBC1D9	2.19048	2.54167e-06
202935_s_at	SOX9	3.48118	9.50575e-06	1556054_at	---	3.7153	5.97753e-08	206117_at	TPM1	2.18849	0.00110854
209267_s_at	SLC39A8	3.47557	7.30012e-05	218976_at	DNAJC12	3.70428	8.69784e-06	228766_at	CD36	2.18782	0.000164768
1556527_a_at	---	3.4754	6.57436e-08	227231_at	KIAA1211	3.70148	1.23053e-07	215933_s_at	HHEX	2.18272	0.00669386
230130_at	SLIT2	3.47451	6.74475e-06	229455_at	AC083843.1	3.70028	5.16723e-10	1569183_a_at	CHM	2.18026	0.00526593
242260_at	MATR3	3.47389	4.60058e-05	206157_at	PTX3	3.69305	2.44431e-05	238133_at	---	2.17867	0.00051827
223229_at	UBE2T	3.46805	7.72044e-13	230403_at	RFX3	3.6821	1.79591e-07	231863_at	ING3	2.17693	0.00234958
1569468_at	ZNF876P	3.46506	9.01075e-10	236778_at	---	3.68152	0.000357893	206777_s_at	CRYBB2 /// CRYBB2P1	2.176	4.47377e-11
204424_s_at	LMO3	3.46383	7.79791e-05	204750_s_at	DSC2	3.68112	1.20229e-05	240254_at	---	2.17597	0.00044111
1553411_s_at	SALL3	3.4614	1.1855e-05	213424_at	KIAA0895	3.67782	3.27425e-05	214056_at	MCL1	2.16925	0.00695678
238360_s_at	LINC00672	3.45784	2.23298e-08	235030_at	NXPE3	3.66926	2.63831e-09	210103_s_at	FOXA2	2.16772	3.51726e-05
207532_at	CRYGD	3.45347	5.06589e-13	236503_at	---	3.66876	9.1942e-09	240165_at	---	2.15913	0.00493039
236244_at	---	3.452	2.18631e-08	225566_at	NRP2	3.65678	2.83494e-05	236281_x_at	HTR7	2.15765	0.00213425
228620_at	LOC101927027	3.4508	1.91476e-07	220979_s_at	ST6GALNAC5	3.65587	1.75896e-05	220093_at	ANTXR1	2.15225	1.96775e-08
210479_s_at	RORA	3.45077	8.24382e-05	243693_at	---	3.65459	1.20945e-06	211675_s_at	MDFIC	2.15211	1.05701e-06
217878_s_at	CDC27	3.45076	1.83387e-09	238311_at	---	3.65229	1.68048e-07	212758_s_at	LOC100996668 /// ZEB1	2.1483	0.000176668
238435_at	CA5B /// CA5BP1	3.45024	2.59161e-07	228062_at	NAP1L5	3.64644	2.5393e-07	229450_at	IFIT3	2.14764	3.01777e-05
223940_x_at	MALAT1	3.44791	3.38716e-05	233636_at	MIR17HG	3.6397	1.79076e-06	229971_at	GPR114	2.14712	0.000357275
212451_at	SECISBP2L	3.4445	2.3451e-11	232772_at	LOC221272	3.63491	4.35482e-10	220092_s_at	ANTXR1	2.14499	1.19392e-05
1563494_at	---	3.43942	4.07258e-05	223557_s_at	TMEFF2	3.63023	1.61212e-06	218599_at	REC8	2.13915	4.5665e-07
1563022_at	CCDC160	3.43103	1.74025e-07	228850_s_at	SLIT2	3.62559	2.03216e-07	211621_at	AR	2.13855	6.49678e-09
220231_at	PPP1R17	3.4307	0.0152535	224828_at	CPEB4	3.62403	2.48179e-08	1557223_at	RBPMS	2.13851	9.84332e-06
228766_at	CD36	3.42332	6.71819e-07	231207_at	---	3.62327	5.79318e-11	1565716_at	FUS	2.13659	0.000874519
211122_s_at	CXCL11	3.42323	0.00201959	236153_at	---	3.62102	5.27578e-08	228238_at	GAS5 /// SNORD44 /// SNORD47 /// SNORD74 /// SNORD76 /// SNORD77 /// SNORD79 /// SNORD80 /// SNORD81	2.1364	6.89144e-05
202149_at	NEDD9	3.42162	5.46929e-08	236962_at	---	3.62	3.56942e-08	228507_at	PDE3A	2.13174	0.00274052
212079_s_at	KMT2A	3.41946	2.40424e-08	218943_s_at	DDX58	3.61835	1.51208e-07	AFFX-M27830_5_at	---	2.13059	0.000341988
1555526_a_at	2015-09-06	3.41873	1.97754e-08	236219_at	SLC35G1	3.61493	3.31824e-07	1569868_s_at	EME2	2.12548	3.82688e-05
232701_at	---	3.41523	2.44708e-06	228620_at	LOC101927027	3.61456	1.12602e-07	239136_at	UNC5B-AS1	2.11792	1.71383e-06
205140_at	FPGT	3.41428	3.79622e-09	232628_at	---	3.61003	5.07886e-06	236029_at	FAT3	2.11759	1.08623e-06
229942_at	BNC2	3.41149	1.00831e-05	200841_s_at	EPRS	3.60901	1.01915e-08	202081_at	IER2	2.11649	0.000166698
1569607_s_at	ANKRD20A1 /// ANKRD20A11P /// ANKRD20A2 /// ANKRD20A3 /// ANKRD20A4 /// ANKRD20A5P /// ANKRD20A9P /// LOC102723891 /// LOC102725051	3.41024	7.26692e-06	204036_at	LPAR1	3.58627	3.11037e-05	216870_x_at	DLEU2	2.11131	4.24097e-05
1566901_at	TGIF1	3.40999	2.22181e-06	220231_at	PPP1R17	3.58544	0.0124349	209123_at	QDPR	2.10714	1.9628e-07
204860_s_at	NAIP	3.40935	4.66828e-11	237305_at	---	3.58465	6.05071e-07	237802_at	XKR4	2.10685	0.00507645
215594_at	ERV9-1	3.40898	1.20899e-07	220686_s_at	PIWIL2	3.57791	6.04483e-10	231037_at	---	2.10382	0.0034257
229026_at	---	3.40423	2.81146e-10	230927_at	CTD-3025N20.3	3.57783	2.45762e-09	205542_at	STEAP1	2.10375	0.000269184
201615_x_at	CALD1	3.40037	6.00896e-09	235874_at	PRSS35	3.57034	0.000365774	202202_s_at	LAMA4	2.10371	0.0032529
1564733_at	---	3.39694	2.02388e-05	209598_at	PNMA2	3.56757	0.000115912	226899_at	UNC5B	2.09902	0.000134492
209598_at	PNMA2	3.39549	0.000175615	235079_at	ZNF704	3.56301	4.88594e-08	224970_at	NFIA	2.093	0.00292561
209301_at	CA2	3.38891	0.000169125	208859_s_at	ATRX	3.56241	2.20146e-12	1552367_a_at	SCIN	2.08964	9.04179e-06
216376_x_at	KALP /// KALP	3.37385	4.28991e-10	204547_at	RAB40B	3.56144	2.23033e-06	231269_at	ASCC3	2.08034	3.39047e-05
209212_s_at	KLF5	3.36126	2.19405e-05	210875_s_at	LOC100996668 /// ZEB1	3.55149	2.39626e-07	1563933_a_at	PLD5	2.07744	0.00609829
209231_s_at	DCTN5	3.36067	3.75436e-11	220387_s_at	HHLA3	3.53507	4.47976e-09	230061_at	TM4SF18	2.07718	0.00259616
211922_s_at	CAT	3.35609	1.08415e-09	238597_at	ANKRD13C	3.53111	1.39687e-08	241985_at	JMY	2.07525	5.59203e-05
40284_at	FOXA2	3.34716	0.00014094	236862_at	AJ420595 /// GOPC	3.52954	5.42156e-09	209726_at	CA11	2.07127	4.62611e-06
202437_s_at	CYP1B1	3.3445	0.000158874	217208_s_at	DLG1	3.52606	1.57132e-08	223772_s_at	TMEM87A	2.06927	0.000115824
209897_s_at	SLIT2	3.34196	1.88308e-07	241803_s_at	LOC101928102 /// LOC102723678 /// LOC102723709	3.52443	0.00011512	1557293_at	LINC00969	2.06866	0.000160549
229450_at	IFIT3	3.33834	7.09253e-08	212468_at	SPAG9	3.52101	3.05522e-07	207767_s_at	EGR4	2.06736	0.00830177
213931_at	ID2 /// ID2B	3.32985	0.00170006	206039_at	RAB33A	3.52069	4.01331e-05	225016_at	APCDD1	2.06632	0.00380114
238536_at	---	3.32777	1.40586e-08	1569290_s_at	GRIA3	3.51805	2.15785e-08	223631_s_at	C19orf33	2.06312	0.00229447
212143_s_at	IGFBP3	3.32344	0.00372143	227049_at	ZADH2	3.51613	2.62641e-07	201058_s_at	MYL9	2.05905	0.000245284
200841_s_at	EPRS	3.31617	2.87287e-08	225435_at	SSR1	3.51549	6.77193e-10	215594_at	ERV9-1	2.05766	0.00010485
210426_x_at	RORA	3.30107	0.000416785	232752_at	LOXL1-AS1	3.51035	0.000173893	223543_at	PDZD4	2.05531	5.26058e-05
229178_at	PRTG	3.29493	1.23369e-08	226002_at	GAB1	3.50912	2.19287e-08	1564426_x_at	LOC729732	2.04839	1.60211e-07
242191_at	---	3.2924	1.76063e-11	209373_at	MALL	3.50894	5.53214e-08	214355_x_at	CTAGE15 /// CTAGE4 /// CTAGE8 /// CTAGE9	2.04771	1.78461e-06
211959_at	IGFBP5	3.29066	0.00165185	236359_at	SCN4B	3.50577	0.000137248	226333_at	IL6R	2.04761	0.00276393
1555892_s_at	PSMD5-AS1	3.28907	8.28231e-09	208719_s_at	DDX17	3.49874	2.61824e-12	1559060_a_at	FNIP1	2.04465	0.00133499
235775_at	TMTC2	3.28867	2.37552e-07	212977_at	ACKR3	3.49749	1.84047e-05	227037_at	FLCN /// PLD6	2.044	4.30635e-07
224828_at	CPEB4	3.28689	8.02475e-08	230876_at	ZNF883	3.49676	6.07241e-10	1562056_at	AC017002.2	2.03087	2.8765e-07
224444_s_at	LINC00467	3.28635	2.54413e-09	235654_at	TMEM218	3.49425	8.02539e-09	206279_at	PRKY	2.02813	1.78237e-06
201170_s_at	BHLHE40	3.28608	0.00691612	230314_at	---	3.49388	2.71448e-09	212859_x_at	MT1E	2.02806	0.00193391
233496_s_at	CFL2	3.28556	1.17737e-09	213659_at	ZNF75D	3.49317	3.83961e-08	224976_at	NFIA	2.02548	0.00334558
214600_at	TEAD1	3.28507	4.93507e-07	211212_s_at	ORC5	3.49232	1.02853e-09	1564733_at	---	2.01639	0.00417514
235878_at	RP11-95D17.1	3.28435	3.72325e-11	1553180_at	ADAMTS19	3.49081	2.38452e-06	231798_at	NOG	2.01419	0.000218024
210630_s_at	RAD52	3.28345	1.89391e-08	204813_at	MAPK10	3.48806	8.67473e-08	241722_x_at	---	2.01303	0.0002276
242438_at	ASXL1	3.27961	5.35866e-06	238533_at	EPHA7	3.48723	3.12408e-05	226192_at	AR	2.00955	1.27828e-06
236665_at	CCDC18	3.27931	5.63189e-09	230482_at	ST6GALNAC5	3.48489	6.96721e-05	1554795_a_at	FBLIM1	2.00816	0.000108934
239046_at	---	3.27424	2.10353e-07	235371_at	GXYLT2	3.48402	1.83896e-05	203499_at	EPHA2	2.00602	0.00280441
228333_at	ZEB2	3.27258	0.000956276	226931_at	TMTC1	3.47884	4.7608e-07	215432_at	ACSM1	2.00545	2.26171e-06
206544_x_at	SMARCA2	3.2704	2.83905e-09	230883_at	NXPH2	3.47828	0.000549955	1553551_s_at	ND2	2.00393	8.79888e-06
244065_at	CNTNAP3 /// CNTNAP3B	3.26861	7.59918e-06	235555_at	---	3.4778	1.9771e-07	205168_at	DDR2	2.00232	4.7607e-05
203056_s_at	PRDM2	3.26578	7.66864e-06	226279_at	PRSS23	3.4744	6.6183e-06	228974_at	ZNF677	2.00219	6.11455e-06
216321_s_at	NR3C1	3.26419	0.000678281	239768_x_at	GPATCH2	3.47079	2.32964e-07	233016_at	BC016656 /// RP11-168O16.1	-2.00118	0.000328553
234652_at	---	3.26162	8.50821e-11	1569191_at	ZNF826P	3.46515	3.00344e-09	1558791_at	FIRRE	-2.00266	1.75504e-05
1569183_a_at	CHM	3.25407	0.000142399	1554948_at	---	3.46445	2.23998e-07	213156_at	ZBTB20	-2.00275	0.00187593
201280_s_at	DAB2 /// LOC101926921	3.25181	4.57911e-05	241991_at	---	3.46399	2.40802e-06	237116_at	LOC646903	-2.00298	4.81824e-05
239002_at	ASPM	3.2443	1.69121e-08	213139_at	SNAI2	3.46231	1.51314e-05	208156_x_at	EPPK1	-2.00305	0.000503188
215508_at	BUB1	3.24266	5.7359e-07	227195_at	ZNF503	3.46202	0.000735372	206157_at	PTX3	-2.00409	0.00778833
230943_at	SOX17	3.24121	0.00166155	227083_at	B3GALTL	3.46144	6.30959e-07	238631_at	---	-2.00524	1.28965e-05
214591_at	KLHL4	3.23861	0.00149797	205433_at	BCHE	3.46072	1.51403e-05	224361_s_at	IL17RB	-2.00574	3.97718e-06
222734_at	WARS2	3.23235	9.22443e-10	227955_s_at	EFNA5	3.45261	2.29679e-06	241617_x_at	---	-2.00667	0.000381176
205290_s_at	BMP2	3.23215	0.00203074	215392_at	---	3.45166	8.38595e-08	229568_at	MOB3B	-2.00737	0.000306571
216997_x_at	TLE4	3.22974	1.12794e-07	1554178_a_at	FAM126B	3.45156	3.02224e-12	204396_s_at	GRK5	-2.01074	2.13932e-05
243521_at	ZXDA	3.22522	2.24395e-09	233241_at	KIZ	3.45012	1.10452e-06	234472_at	GALNT13	-2.01114	0.000523076
238718_at	---	3.22306	1.17898e-07	1558028_x_at	LINC00657	3.4484	1.08997e-12	241469_at	HFM1	-2.01296	0.000244118
225782_at	MSRB3	3.22019	1.58272e-05	228329_at	DAB1	3.43294	5.02112e-07	242900_at	ALG10 /// ALG10B	-2.01356	6.23396e-05
219885_at	SLFN12	3.21362	9.394e-06	228540_at	QKI	3.42672	7.889e-08	218806_s_at	VAV3	-2.01451	1.13784e-05
208151_x_at	DDX17	3.21325	2.44285e-14	235498_at	LRRIQ3	3.42644	3.3651e-09	215726_s_at	CYB5A	-2.01459	3.4021e-05
230180_at	DDX17	3.20822	1.00491e-07	226404_at	RBM39	3.42482	2.04908e-11	232263_at	SLC6A15	-2.01531	2.37098e-05
201101_s_at	BCLAF1	3.2072	1.09136e-09	230653_at	LOC102724356	3.41994	5.90541e-09	214734_at	EXPH5	-2.01607	0.000195792
222439_s_at	THRAP3	3.20696	3.56917e-08	1555733_s_at	AP1S3	3.41988	3.54515e-07	218603_at	HECA	-2.01659	6.44841e-05
214696_at	MIR22 /// MIR22HG	3.20626	0.000608629	214723_x_at	ANKRD36	3.41964	8.5835e-08	1555982_at	ZFYVE16	-2.01729	2.05926e-05
237472_at	SOX1	3.20174	0.0181245	226158_at	KLHL24	3.41819	1.38158e-06	204061_at	PRKX	-2.01748	0.000155549
205687_at	UBFD1	3.19759	5.13612e-10	228128_x_at	PAPPA	3.41803	0.00505827	224650_at	MAL2	-2.01804	0.000529686
239288_at	TNIK	3.19356	1.20313e-06	235733_at	GXYLT2	3.4173	5.33191e-08	1561578_s_at	SLC25A53	-2.01915	1.97781e-05
209576_at	GNAI1	3.18902	4.20193e-11	239049_at	CRIPT	3.41118	4.48444e-08	1568868_at	CYP27C1	-2.01971	1.59649e-06
228186_s_at	RSPO3	3.18861	0.00137847	239486_at	REL	3.41015	2.53743e-06	210306_at	L3MBTL1	-2.01991	0.0019558
232935_at	AK021977	3.1877	0.000120762	213158_at	ZBTB20	3.40989	5.13745e-05	1558322_a_at	PAQR9	-2.02064	0.00161432
205214_at	STK17B	3.18672	3.78904e-06	234970_at	TC2N	3.4095	7.89869e-09	213904_at	FRRS1L	-2.02193	0.000677364
206667_s_at	SCAMP1	3.1852	8.4427e-07	235766_x_at	RAB27A	3.40907	6.77036e-10	213996_at	YPEL1	-2.02423	7.38673e-05
230645_at	FRMD3	3.18475	0.000148147	222439_s_at	THRAP3	3.40797	1.65745e-08	203296_s_at	ATP1A2	-2.0252	0.00184957
239768_x_at	GPATCH2	3.17651	6.5716e-07	244660_at	ELAVL1	3.40633	4.49615e-06	226978_at	PPARA	-2.02562	0.000218397
238474_at	NUP43	3.17177	1.59732e-11	235497_at	LINC01128	3.40589	1.62899e-07	204557_s_at	DZIP1	-2.02563	5.53114e-06
230561_s_at	KANSL1L	3.17177	2.42141e-05	228185_at	ZNF25	3.40584	3.37266e-09	206345_s_at	PON1	-2.02575	5.94484e-05
235593_at	ZEB2	3.16869	0.000424175	242455_at	POU3F2	3.40448	0.000755617	216682_s_at	SUPT20H	-2.02623	0.0002087
203666_at	CXCL12	3.16585	1.29223e-07	242447_at	C3orf70	3.40118	2.1868e-07	211071_s_at	MLLT11	-2.02634	3.4457e-05
235197_s_at	OSTM1	3.14813	2.49989e-09	240259_at	FLRT2 /// LOC100506718 /// LOC102724348	3.40001	3.65981e-05	235931_at	METTL21A	-2.02736	2.2107e-09
1569190_at	LOC101927137 /// SCLT1	3.14405	3.27937e-07	240558_at	---	3.39829	8.71567e-05	228448_at	MAP6	-2.02798	0.00223214
206500_s_at	MIS18BP1	3.14352	8.19611e-10	207120_at	ZNF667	3.3947	1.45309e-05	230006_s_at	SVIP	-2.03051	2.94615e-05
205789_at	CD1D	3.14216	1.26684e-05	213446_s_at	IQGAP1	3.39447	2.82001e-07	236520_at	---	-2.03111	5.36193e-05
227808_at	DNAJC15	3.14186	7.14549e-11	205471_s_at	DACH1	3.39382	0.000444796	205699_at	MAP2K6	-2.03171	0.00316794
212977_at	ACKR3	3.14185	5.20864e-05	201299_s_at	MOB1A	3.38853	5.92341e-10	225018_at	SPIRE1	-2.033	7.58114e-06
202323_s_at	ACBD3	3.14135	3.81396e-10	207532_at	CRYGD	3.38832	6.60177e-13	1558105_a_at	SLC9A7	-2.03493	0.000126398
216870_x_at	DLEU2	3.14047	1.67384e-07	226415_at	VAT1L	3.38529	2.00409e-05	232161_x_at	PTPN4	-2.03538	0.000143869
202669_s_at	EFNB2	3.13938	1.51542e-08	228302_x_at	CAMK2N1	3.38463	1.28444e-06	212252_at	CAMKK2	-2.03747	6.306e-07
241708_at	DOCK1	3.13814	1.21499e-06	220591_s_at	EFHC2	3.38432	0.000128896	224463_s_at	C11orf70	-2.03969	0.000540531
228996_at	RC3H1	3.13508	1.50305e-06	207981_s_at	ESRRG	3.37767	2.01928e-07	214098_at	KIAA1107	-2.03993	0.000402681
219466_s_at	APOA2	3.12999	0.00278045	215555_at	---	3.37714	5.17925e-08	238098_at	---	-2.04189	0.000465073
239913_at	SLC10A4	3.1166	0.00696521	209560_s_at	DLK1	3.37038	0.00623322	235733_at	GXYLT2	-2.04204	6.54628e-05
238009_at	SOX5	3.11577	9.58595e-05	229272_at	FNBP4	3.36908	1.48168e-09	1568873_at	ZNF519	-2.04264	0.000134461
222805_at	MANEA	3.11379	1.95779e-09	241091_at	AGO3	3.36832	6.43683e-08	226119_at	PCMTD1	-2.04391	6.25323e-06
236204_at	COPS8	3.11229	2.60583e-07	1556325_at	FILIP1	3.36562	0.000598305	1558937_s_at	---	-2.04433	0.00047985
244867_at	---	3.10745	0.000171959	243764_at	VSIG1	3.3619	9.65529e-07	224901_at	SCD5	-2.04484	0.00229332
212097_at	CAV1	3.10696	0.00638882	204840_s_at	EEA1	3.3583	4.29898e-11	244242_at	LOC101929761	-2.04486	5.63443e-06
229553_at	PGM2L1	3.10396	9.35928e-07	225496_s_at	SYTL2	3.35402	9.44774e-06	1569139_s_at	FAM53A	-2.0454	0.00036763
215044_s_at	STAM2	3.10305	3.46496e-10	236635_at	ZNF667	3.35223	0.000348317	219355_at	CXorf57	-2.04762	0.000599374
225046_at	LOC102724441 /// LOC102724951 /// LOC389831	3.10252	1.76849e-13	228489_at	TM4SF18	3.34775	8.68758e-06	1564360_a_at	LOC440416	-2.04848	0.00161138
240146_at	---	3.10201	2.01078e-06	222344_at	---	3.34416	0.000689044	224823_at	MYLK	-2.04851	6.5627e-05
223529_at	SYT4	3.10064	0.00237453	244519_at	ASXL1	3.34385	2.19442e-09	212526_at	SPG20	-2.05012	5.22508e-09
233231_at	---	3.09313	4.92112e-08	219209_at	IFIH1	3.3431	9.02572e-09	211343_s_at	COL13A1	-2.05152	0.00316879
217966_s_at	FAM129A	3.0836	1.54356e-06	244846_at	---	3.34037	8.27777e-06	219252_s_at	GEMIN8	-2.05164	1.59764e-07
232914_s_at	SYTL2	3.08276	6.28244e-05	205814_at	GRM3	3.33897	5.64119e-05	235560_at	NOVA2	-2.05196	0.00126863
201299_s_at	MOB1A	3.0777	2.18913e-09	204731_at	TGFBR3	3.33793	6.26822e-07	232182_at	LOC286272	-2.05411	0.000174318
221558_s_at	LEF1	3.07719	0.000473233	225056_at	SIPA1L2	3.33704	3.55841e-09	219635_at	ZNF606	-2.05419	2.37363e-06
229649_at	NRXN3	3.07335	4.3149e-08	221590_s_at	ALDH6A1	3.33679	1.72648e-08	228724_at	TTLL7	-2.05431	0.00144796
209232_s_at	DCTN5	3.07299	4.21474e-12	205048_s_at	PSPH	3.3365	1.40394e-05	244271_at	---	-2.05499	2.85142e-06
204451_at	FZD1	3.06756	0.0015085	222313_at	---	3.3335	8.75166e-09	213959_s_at	RPGRIP1L	-2.05551	1.44962e-05
214036_at	EFNA5	3.06729	1.73792e-06	213156_at	ZBTB20	3.33334	6.02538e-06	222434_at	ENAH	-2.05552	3.56743e-07
224370_s_at	CAPS2	3.0671	7.38661e-05	219313_at	GRAMD1C	3.33306	6.60426e-05	214769_at	CLCN4	-2.0556	6.94779e-06
208859_s_at	ATRX	3.06579	1.82668e-11	204850_s_at	DCX	3.32994	7.52988e-05	206513_at	AIM2	-2.05676	9.44463e-06
228234_at	TICAM2 /// TMED7-TICAM2	3.06407	4.32266e-08	226939_at	CPEB2	3.32964	1.66972e-07	218986_s_at	DDX60	-2.05719	0.00191945
205578_at	ROR2	3.06278	2.71726e-05	233827_s_at	SUPT16H	3.32509	1.19874e-08	222793_at	DDX58	-2.05788	7.39097e-09
230733_at	---	3.06203	2.9011e-05	226677_at	ZNF521	3.32002	7.28512e-07	209788_s_at	ERAP1	-2.05922	3.41526e-06
240992_at	---	3.06187	1.65954e-05	226756_at	CCDC71L	3.31626	1.96962e-06	215307_at	ZNF529	-2.05932	3.41589e-05
243993_at	---	3.06131	7.60196e-05	227021_at	KDM1B	3.31203	1.03385e-08	1554043_a_at	---	-2.06109	7.73701e-05
238762_at	MTHFD2L	3.05952	2.63657e-07	230821_at	ZNF148	3.31178	4.8611e-07	205938_at	PPM1E	-2.06308	3.3889e-07
214954_at	SUSD5	3.05815	1.26338e-06	227808_at	DNAJC15	3.3109	3.40984e-11	230063_at	ZNF264	-2.06382	5.4072e-08
215146_s_at	TTC28	3.05782	7.96877e-07	228081_at	CCNG2	3.31082	6.75336e-06	1559524_at	---	-2.06395	0.00115232
224847_at	CDK6	3.05454	6.73496e-07	206197_at	NME5	3.3048	2.87355e-10	211965_at	ZFP36L1	-2.06412	0.000527763
218976_at	DNAJC12	3.05373	5.73942e-05	203296_s_at	ATP1A2	3.30012	8.00042e-06	209160_at	AKR1C3	-2.06565	0.00460169
226814_at	ADAMTS9	3.05358	3.33476e-05	1560738_at	---	3.29841	3.02769e-09	1554062_at	XG	-2.06888	0.00822725
228915_at	DACH1	3.05169	0.000555425	212451_at	SECISBP2L	3.29833	4.24103e-11	227533_at	RALGPS2	-2.07016	1.65358e-06
212246_at	MCFD2	3.05024	7.5077e-08	1560760_s_at	LOC101927988	3.29425	1.12657e-06	239839_at	ZNF555	-2.07033	2.50606e-05
1557278_s_at	AX746492 /// TNPO1	3.04994	2.49079e-06	1560171_at	---	3.29361	1.70193e-09	220289_s_at	AIM1L	-2.07053	0.000101528
228480_at	VAPA	3.04822	2.87259e-07	212220_at	PSME4	3.29237	7.4281e-08	213269_at	ZNF248	-2.07086	0.000188415
222356_at	---	3.04578	0.000440324	231937_at	RP11-631N16.2	3.29038	4.50565e-06	225163_at	FRMD4A	-2.07087	0.00036208
1557459_at	---	3.04572	0.000102838	209392_at	ENPP2	3.28787	6.33219e-05	202743_at	PIK3R3	-2.07152	0.000405848
204918_s_at	MLLT3	3.04343	4.41483e-06	212079_s_at	KMT2A	3.283	3.98567e-08	235405_at	GSTA4	-2.07155	0.000234595
242422_at	G3BP1	3.04134	1.06935e-06	225061_at	DNAJA4	3.27989	4.2275e-10	238647_at	C14orf28	-2.07191	2.14853e-05
239486_at	REL	3.03764	9.0061e-06	238653_at	LRIG2	3.27908	2.03276e-09	230413_s_at	---	-2.07318	0.00800925
219465_at	APOA2	3.03643	0.00136408	236665_at	CCDC18	3.27457	5.73955e-09	1557987_at	---	-2.07525	0.000216869
59433_at	LOC102725263 /// LOC389906	3.03403	8.54359e-07	36920_at	MTM1	3.27399	1.67372e-07	231395_at	ATP8A2	-2.07779	0.00109667
241017_at	RPL31 /// TBC1D8	3.03242	9.96861e-06	229831_at	CNTN3	3.273	0.00273755	228643_at	RAB30-AS1	-2.07837	1.4957e-06
[truncated: 2,857 more rows]

## Sheet: Suppl. Table7
Supplementary Table 7.The significant biological processes Gene Ontology categories (GOs) captured by valproic acid (VPA) up-regulated PS on day 14 in differentiated foreskin hiPSCs, IMR90 hiPSCs and H9 ESCs (14-days) (Fold change ≤ -2, FDR adjusted p value <0.05).
[truncated: 83 more rows]

[truncated: 1 more sheets: Suppl. Table8]
